# Supplementary material for: The effect of cue length and position on noticing and learning of determiner agreement pairings: Evidence from a cue-balanced artificial vocabulary learning task
Source: PLoS One. 2024 Jul 23;19(7):e0302355. doi: 10.1371/journal.pone.0302355 (PMC11265659; doi:10.1371/journal.pone.0302355)
Supplement: S1 File — (XLSX) [file pone.0302355.s002.xlsx]

## Sheet: raw data for known
Event Index	UTC Timestamp	UTC Date	Local Timestamp	Local Timezone	Local Date	Experiment ID	Experiment Version	Tree Node Key	Repeat Key	Schedule ID	Participant Public ID	Participant Private ID	Participant Starting Group	Participant Status	Participant Completion Code	Participant External Session ID	Participant Device Type	Participant Device	Participant OS	Participant Browser	Participant Monitor Size	Participant Viewport Size	Checkpoint	Task Name	Task Version	branch-73ta	Spreadsheet	Spreadsheet Name	Spreadsheet Row	Trial Number	Screen Number	Screen Name	Zone Name	Zone Type	Reaction Time	Reaction Onset	Response Type	Response	Attempt	Correct	Incorrect	Dishonest	X Coordinate	Y Coordinate	Timed Out	randomise_blocks	randomise_trials	display	Your text here.
1	1648244290554	25/03/2022 21:38:10	1648244289481	-5	25/03/2022 16:38:09	36547	27	task-8tfa	repeat-fpzi#4	20816355	BLIND	6161214		complete			mobile	Samsung SM-A526U	Android 12	Facebook 359.0.0.30.118	915x412	833x327		test items	12	over 18	Spreadsheet1			BEGIN TASK										0	1	0
2	1648244302363	25/03/2022 21:38:22	1648244301355	-5	25/03/2022 16:38:21	36547	27	task-8tfa	repeat-fpzi#4	20816355	BLIND	6161214		complete			mobile	Samsung SM-A526U	Android 12	Facebook 359.0.0.30.118	915x412	833x327		test items	12	over 18	Spreadsheet1	Spreadsheet1	1	1	1	Screen 1	advancementZone	continue_button	11745.9					0	1	0						instructions	For the following items, translate the given phrase on the bottom left by selecting the appropriate word for "the" from the drop-down menu and then use the word bank to fill in the blank for the correct translation.
3	1648244331300	25/03/2022 21:38:51	1648244330279	-5	25/03/2022 16:38:50	36547	27	task-8tfa	repeat-fpzi#4	20816355	BLIND	6161214		complete			mobile	Samsung SM-A526U	Android 12	Facebook 359.0.0.30.118	412x915	412x452		test items	12	over 18	Spreadsheet1	Spreadsheet1	6	1	1	Screen 1	Zone3	response_dropdown	28805.8			zi		0	1	0					1	test items	the salmon
4	1648244331524	25/03/2022 21:38:51	1648244330281	-5	25/03/2022 16:38:50	36547	27	task-8tfa	repeat-fpzi#4	20816355	BLIND	6161214		complete			mobile	Samsung SM-A526U	Android 12	Facebook 359.0.0.30.118	412x915	412x452		test items	12	over 18	Spreadsheet1	Spreadsheet1	6	1	1	Screen 1	Zone4	response_text_entry	28805.8		Screen End	arotep		1	0	0					1	test items	the salmon
5	1648244331524	25/03/2022 21:38:51	1648244330282	-5	25/03/2022 16:38:50	36547	27	task-8tfa	repeat-fpzi#4	20816355	BLIND	6161214		complete			mobile	Samsung SM-A526U	Android 12	Facebook 359.0.0.30.118	412x915	412x452		test items	12	over 18	Spreadsheet1	Spreadsheet1	6	1	1	Screen 1	Zone7	continue_button	28805.8					0	1	0					1	test items	the salmon
6	1648244360304	25/03/2022 21:39:20	1648244359300	-5	25/03/2022 16:39:19	36547	27	task-8tfa	repeat-fpzi#4	20816355	BLIND	6161214		complete			mobile	Samsung SM-A526U	Android 12	Facebook 359.0.0.30.118	412x915	412x452		test items	12	over 18	Spreadsheet1	Spreadsheet1	10	2	1	Screen 1	Zone3	response_dropdown	26889.9			zi		0	1	0					1	test items	the pot
7	1648244360491	25/03/2022 21:39:20	1648244359303	-5	25/03/2022 16:39:19	36547	27	task-8tfa	repeat-fpzi#4	20816355	BLIND	6161214		complete			mobile	Samsung SM-A526U	Android 12	Facebook 359.0.0.30.118	412x915	412x452		test items	12	over 18	Spreadsheet1	Spreadsheet1	10	2	1	Screen 1	Zone4	response_text_entry	26889.9		Screen End	atoree		1	0	0					1	test items	the pot
8	1648244360491	25/03/2022 21:39:20	1648244359305	-5	25/03/2022 16:39:19	36547	27	task-8tfa	repeat-fpzi#4	20816355	BLIND	6161214		complete			mobile	Samsung SM-A526U	Android 12	Facebook 359.0.0.30.118	412x915	412x452		test items	12	over 18	Spreadsheet1	Spreadsheet1	10	2	1	Screen 1	Zone7	continue_button	26889.9					0	1	0					1	test items	the pot
9	1648244377033	25/03/2022 21:39:37	1648244375975	-5	25/03/2022 16:39:35	36547	27	task-8tfa	repeat-fpzi#4	20816355	BLIND	6161214		complete			mobile	Samsung SM-A526U	Android 12	Facebook 359.0.0.30.118	412x915	412x452		test items	12	over 18	Spreadsheet1	Spreadsheet1	28	3	1	Screen 1	Zone3	response_dropdown	14961.6			lu		0	1	0					1	test items	the bike
10	1648244377226	25/03/2022 21:39:37	1648244375978	-5	25/03/2022 16:39:35	36547	27	task-8tfa	repeat-fpzi#4	20816355	BLIND	6161214		complete			mobile	Samsung SM-A526U	Android 12	Facebook 359.0.0.30.118	412x915	412x452		test items	12	over 18	Spreadsheet1	Spreadsheet1	28	3	1	Screen 1	Zone4	response_text_entry	14961.6		Screen End	nisult		1	0	0					1	test items	the bike
11	1648244377226	25/03/2022 21:39:37	1648244375979	-5	25/03/2022 16:39:35	36547	27	task-8tfa	repeat-fpzi#4	20816355	BLIND	6161214		complete			mobile	Samsung SM-A526U	Android 12	Facebook 359.0.0.30.118	412x915	412x452		test items	12	over 18	Spreadsheet1	Spreadsheet1	28	3	1	Screen 1	Zone7	continue_button	14961.6					0	1	0					1	test items	the bike
12	1648244391124	25/03/2022 21:39:51	1648244390043	-5	25/03/2022 16:39:50	36547	27	task-8tfa	repeat-fpzi#4	20816355	BLIND	6161214		complete			mobile	Samsung SM-A526U	Android 12	Facebook 359.0.0.30.118	412x915	412x452		test items	12	over 18	Spreadsheet1	Spreadsheet1	22	4	1	Screen 1	Zone3	response_dropdown	12419.6			lu		0	1	0					1	test items	the bacon
13	1648244391317	25/03/2022 21:39:51	1648244390045	-5	25/03/2022 16:39:50	36547	27	task-8tfa	repeat-fpzi#4	20816355	BLIND	6161214		complete			mobile	Samsung SM-A526U	Android 12	Facebook 359.0.0.30.118	412x915	412x452		test items	12	over 18	Spreadsheet1	Spreadsheet1	22	4	1	Screen 1	Zone4	response_text_entry	12419.6		Screen End	nandef		1	0	0					1	test items	the bacon
14	1648244391317	25/03/2022 21:39:51	1648244390046	-5	25/03/2022 16:39:50	36547	27	task-8tfa	repeat-fpzi#4	20816355	BLIND	6161214		complete			mobile	Samsung SM-A526U	Android 12	Facebook 359.0.0.30.118	412x915	412x452		test items	12	over 18	Spreadsheet1	Spreadsheet1	22	4	1	Screen 1	Zone7	continue_button	12419.6					0	1	0					1	test items	the bacon
15	1648244407112	25/03/2022 21:40:07	1648244406092	-5	25/03/2022 16:40:06	36547	27	task-8tfa	repeat-fpzi#4	20816355	BLIND	6161214		complete			mobile	Samsung SM-A526U	Android 12	Facebook 359.0.0.30.118	412x915	412x452		test items	12	over 18	Spreadsheet1	Spreadsheet1	19	5	1	Screen 1	Zone3	response_dropdown	14412.3			mo		0	1	0					1	test items	the zebra
16	1648244407302	25/03/2022 21:40:07	1648244406094	-5	25/03/2022 16:40:06	36547	27	task-8tfa	repeat-fpzi#4	20816355	BLIND	6161214		complete			mobile	Samsung SM-A526U	Android 12	Facebook 359.0.0.30.118	412x915	412x452		test items	12	over 18	Spreadsheet1	Spreadsheet1	19	5	1	Screen 1	Zone4	response_text_entry	14412.3		Screen End	gruperv		1	0	0					1	test items	the zebra
17	1648244407302	25/03/2022 21:40:07	1648244406095	-5	25/03/2022 16:40:06	36547	27	task-8tfa	repeat-fpzi#4	20816355	BLIND	6161214		complete			mobile	Samsung SM-A526U	Android 12	Facebook 359.0.0.30.118	412x915	412x452		test items	12	over 18	Spreadsheet1	Spreadsheet1	19	5	1	Screen 1	Zone7	continue_button	14412.3					0	1	0					1	test items	the zebra
18	1648244444252	25/03/2022 21:40:44	1648244443234	-5	25/03/2022 16:40:43	36547	27	task-8tfa	repeat-fpzi#4	20816355	BLIND	6161214		complete			mobile	Samsung SM-A526U	Android 12	Facebook 359.0.0.30.118	412x915	412x452		test items	12	over 18	Spreadsheet1	Spreadsheet1	27	6	1	Screen 1	Zone3	response_dropdown	35406.2			zi		0	1	0					1	test items	the car
19	1648244444450	25/03/2022 21:40:44	1648244443237	-5	25/03/2022 16:40:43	36547	27	task-8tfa	repeat-fpzi#4	20816355	BLIND	6161214		complete			mobile	Samsung SM-A526U	Android 12	Facebook 359.0.0.30.118	412x915	412x452		test items	12	over 18	Spreadsheet1	Spreadsheet1	27	6	1	Screen 1	Zone4	response_text_entry	35406.2		Screen End	alir		0	1	0					1	test items	the car
20	1648244444450	25/03/2022 21:40:44	1648244443239	-5	25/03/2022 16:40:43	36547	27	task-8tfa	repeat-fpzi#4	20816355	BLIND	6161214		complete			mobile	Samsung SM-A526U	Android 12	Facebook 359.0.0.30.118	412x915	412x452		test items	12	over 18	Spreadsheet1	Spreadsheet1	27	6	1	Screen 1	Zone7	continue_button	35406.2					0	1	0					1	test items	the car
21	1648244474683	25/03/2022 21:41:14	1648244473672	-5	25/03/2022 16:41:13	36547	27	task-8tfa	repeat-fpzi#4	20816355	BLIND	6161214		complete			mobile	Samsung SM-A526U	Android 12	Facebook 359.0.0.30.118	412x915	412x452		test items	12	over 18	Spreadsheet1	Spreadsheet1	17	7	1	Screen 1	Zone3	response_dropdown	28713			zi		0	1	0					1	test items	the apple
22	1648244475027	25/03/2022 21:41:15	1648244473674	-5	25/03/2022 16:41:13	36547	27	task-8tfa	repeat-fpzi#4	20816355	BLIND	6161214		complete			mobile	Samsung SM-A526U	Android 12	Facebook 359.0.0.30.118	412x915	412x452		test items	12	over 18	Spreadsheet1	Spreadsheet1	17	7	1	Screen 1	Zone4	response_text_entry	28713		Screen End	kembof		0	1	0					1	test items	the apple
23	1648244475027	25/03/2022 21:41:15	1648244473674	-5	25/03/2022 16:41:13	36547	27	task-8tfa	repeat-fpzi#4	20816355	BLIND	6161214		complete			mobile	Samsung SM-A526U	Android 12	Facebook 359.0.0.30.118	412x915	412x452		test items	12	over 18	Spreadsheet1	Spreadsheet1	17	7	1	Screen 1	Zone7	continue_button	28713					0	1	0					1	test items	the apple
24	1648244491595	25/03/2022 21:41:31	1648244490527	-5	25/03/2022 16:41:30	36547	27	task-8tfa	repeat-fpzi#4	20816355	BLIND	6161214		complete			mobile	Samsung SM-A526U	Android 12	Facebook 359.0.0.30.118	412x915	412x452		test items	12	over 18	Spreadsheet1	Spreadsheet1	2	8	1	Screen 1	Zone3	response_dropdown	15726.8			mo		0	1	0					1	test items	the raspberry
25	1648244491790	25/03/2022 21:41:31	1648244490530	-5	25/03/2022 16:41:30	36547	27	task-8tfa	repeat-fpzi#4	20816355	BLIND	6161214		complete			mobile	Samsung SM-A526U	Android 12	Facebook 359.0.0.30.118	412x915	412x452		test items	12	over 18	Spreadsheet1	Spreadsheet1	2	8	1	Screen 1	Zone4	response_text_entry	15726.8		Screen End	grupswek		1	0	0					1	test items	the raspberry
26	1648244491790	25/03/2022 21:41:31	1648244490530	-5	25/03/2022 16:41:30	36547	27	task-8tfa	repeat-fpzi#4	20816355	BLIND	6161214		complete			mobile	Samsung SM-A526U	Android 12	Facebook 359.0.0.30.118	412x915	412x452		test items	12	over 18	Spreadsheet1	Spreadsheet1	2	8	1	Screen 1	Zone7	continue_button	15726.8					0	1	0					1	test items	the raspberry
27	1648244510809	25/03/2022 21:41:50	1648244509802	-5	25/03/2022 16:41:49	36547	27	task-8tfa	repeat-fpzi#4	20816355	BLIND	6161214		complete			mobile	Samsung SM-A526U	Android 12	Facebook 359.0.0.30.118	412x915	412x452		test items	12	over 18	Spreadsheet1	Spreadsheet1	31	9	1	Screen 1	Zone3	response_dropdown	18071.2			zi		0	1	0					1	test items	the couch
28	1648244510995	25/03/2022 21:41:50	1648244509805	-5	25/03/2022 16:41:49	36547	27	task-8tfa	repeat-fpzi#4	20816355	BLIND	6161214		complete			mobile	Samsung SM-A526U	Android 12	Facebook 359.0.0.30.118	412x915	412x452		test items	12	over 18	Spreadsheet1	Spreadsheet1	31	9	1	Screen 1	Zone4	response_text_entry	18071.2		Screen End	megleshre		0	1	0					1	test items	the couch
29	1648244510995	25/03/2022 21:41:50	1648244509805	-5	25/03/2022 16:41:49	36547	27	task-8tfa	repeat-fpzi#4	20816355	BLIND	6161214		complete			mobile	Samsung SM-A526U	Android 12	Facebook 359.0.0.30.118	412x915	412x452		test items	12	over 18	Spreadsheet1	Spreadsheet1	31	9	1	Screen 1	Zone7	continue_button	18071.2					0	1	0					1	test items	the couch
30	1648244525682	25/03/2022 21:42:05	1648244524683	-5	25/03/2022 16:42:04	36547	27	task-8tfa	repeat-fpzi#4	20816355	BLIND	6161214		complete			mobile	Samsung SM-A526U	Android 12	Facebook 359.0.0.30.118	412x915	412x452		test items	12	over 18	Spreadsheet1	Spreadsheet1	26	10	1	Screen 1	Zone3	response_dropdown	13661.3			lu		0	1	0					1	test items	the bench
31	1648244525870	25/03/2022 21:42:05	1648244524686	-5	25/03/2022 16:42:04	36547	27	task-8tfa	repeat-fpzi#4	20816355	BLIND	6161214		complete			mobile	Samsung SM-A526U	Android 12	Facebook 359.0.0.30.118	412x915	412x452		test items	12	over 18	Spreadsheet1	Spreadsheet1	26	10	1	Screen 1	Zone4	response_text_entry	13661.3		Screen End	kemypo		0	1	0					1	test items	the bench
32	1648244525870	25/03/2022 21:42:05	1648244524687	-5	25/03/2022 16:42:04	36547	27	task-8tfa	repeat-fpzi#4	20816355	BLIND	6161214		complete			mobile	Samsung SM-A526U	Android 12	Facebook 359.0.0.30.118	412x915	412x452		test items	12	over 18	Spreadsheet1	Spreadsheet1	26	10	1	Screen 1	Zone7	continue_button	13661.3					0	1	0					1	test items	the bench
33	1648244544379	25/03/2022 21:42:24	1648244543276	-5	25/03/2022 16:42:23	36547	27	task-8tfa	repeat-fpzi#4	20816355	BLIND	6161214		complete			mobile	Samsung SM-A526U	Android 12	Facebook 359.0.0.30.118	412x915	412x452		test items	12	over 18	Spreadsheet1	Spreadsheet1	20	11	1	Screen 1	Zone3	response_dropdown	16349.6			zi		0	1	0					1	test items	the cake
34	1648244544622	25/03/2022 21:42:24	1648244543281	-5	25/03/2022 16:42:23	36547	27	task-8tfa	repeat-fpzi#4	20816355	BLIND	6161214		complete			mobile	Samsung SM-A526U	Android 12	Facebook 359.0.0.30.118	412x915	412x452		test items	12	over 18	Spreadsheet1	Spreadsheet1	20	11	1	Screen 1	Zone4	response_text_entry	16349.6		Screen End	pasulpei		0	1	0					1	test items	the cake
35	1648244544622	25/03/2022 21:42:24	1648244543281	-5	25/03/2022 16:42:23	36547	27	task-8tfa	repeat-fpzi#4	20816355	BLIND	6161214		complete			mobile	Samsung SM-A526U	Android 12	Facebook 359.0.0.30.118	412x915	412x452		test items	12	over 18	Spreadsheet1	Spreadsheet1	20	11	1	Screen 1	Zone7	continue_button	16349.6					0	1	0					1	test items	the cake
36	1648244558362	25/03/2022 21:42:38	1648244557371	-5	25/03/2022 16:42:37	36547	27	task-8tfa	repeat-fpzi#4	20816355	BLIND	6161214		complete			mobile	Samsung SM-A526U	Android 12	Facebook 359.0.0.30.118	412x915	412x452		test items	12	over 18	Spreadsheet1	Spreadsheet1	14	12	1	Screen 1	Zone3	response_dropdown	11907			mo		0	1	0					1	test items	the chipmunks
37	1648244558565	25/03/2022 21:42:38	1648244557373	-5	25/03/2022 16:42:37	36547	27	task-8tfa	repeat-fpzi#4	20816355	BLIND	6161214		complete			mobile	Samsung SM-A526U	Android 12	Facebook 359.0.0.30.118	412x915	412x452		test items	12	over 18	Spreadsheet1	Spreadsheet1	14	12	1	Screen 1	Zone4	response_text_entry	11907		Screen End	gusulter		1	0	0					1	test items	the chipmunks
38	1648244558565	25/03/2022 21:42:38	1648244557373	-5	25/03/2022 16:42:37	36547	27	task-8tfa	repeat-fpzi#4	20816355	BLIND	6161214		complete			mobile	Samsung SM-A526U	Android 12	Facebook 359.0.0.30.118	412x915	412x452		test items	12	over 18	Spreadsheet1	Spreadsheet1	14	12	1	Screen 1	Zone7	continue_button	11907					0	1	0					1	test items	the chipmunks
39	1648244580230	25/03/2022 21:43:00	1648244579230	-5	25/03/2022 16:42:59	36547	27	task-8tfa	repeat-fpzi#4	20816355	BLIND	6161214		complete			mobile	Samsung SM-A526U	Android 12	Facebook 359.0.0.30.118	412x915	412x452		test items	12	over 18	Spreadsheet1	Spreadsheet1	13	13	1	Screen 1	Zone3	response_dropdown	20227.7			zi		0	1	0					1	test items	the pen
40	1648244580430	25/03/2022 21:43:00	1648244579232	-5	25/03/2022 16:42:59	36547	27	task-8tfa	repeat-fpzi#4	20816355	BLIND	6161214		complete			mobile	Samsung SM-A526U	Android 12	Facebook 359.0.0.30.118	412x915	412x452		test items	12	over 18	Spreadsheet1	Spreadsheet1	13	13	1	Screen 1	Zone4	response_text_entry	20227.7		Screen End	pipshre		0	1	0					1	test items	the pen
41	1648244580430	25/03/2022 21:43:00	1648244579233	-5	25/03/2022 16:42:59	36547	27	task-8tfa	repeat-fpzi#4	20816355	BLIND	6161214		complete			mobile	Samsung SM-A526U	Android 12	Facebook 359.0.0.30.118	412x915	412x452		test items	12	over 18	Spreadsheet1	Spreadsheet1	13	13	1	Screen 1	Zone7	continue_button	20227.7					0	1	0					1	test items	the pen
42	1648244594312	25/03/2022 21:43:14	1648244593289	-5	25/03/2022 16:43:13	36547	27	task-8tfa	repeat-fpzi#4	20816355	BLIND	6161214		complete			mobile	Samsung SM-A526U	Android 12	Facebook 359.0.0.30.118	412x915	412x452		test items	12	over 18	Spreadsheet1	Spreadsheet1	7	14	1	Screen 1	Zone3	response_dropdown	12840.8			mo		0	1	0					1	test items	the flower
43	1648244594517	25/03/2022 21:43:14	1648244593292	-5	25/03/2022 16:43:13	36547	27	task-8tfa	repeat-fpzi#4	20816355	BLIND	6161214		complete			mobile	Samsung SM-A526U	Android 12	Facebook 359.0.0.30.118	412x915	412x452		test items	12	over 18	Spreadsheet1	Spreadsheet1	7	14	1	Screen 1	Zone4	response_text_entry	12840.8		Screen End	grupble		1	0	0					1	test items	the flower
44	1648244594517	25/03/2022 21:43:14	1648244593293	-5	25/03/2022 16:43:13	36547	27	task-8tfa	repeat-fpzi#4	20816355	BLIND	6161214		complete			mobile	Samsung SM-A526U	Android 12	Facebook 359.0.0.30.118	412x915	412x452		test items	12	over 18	Spreadsheet1	Spreadsheet1	7	14	1	Screen 1	Zone7	continue_button	12840.8					0	1	0					1	test items	the flower
45	1648244615917	25/03/2022 21:43:35	1648244614880	-5	25/03/2022 16:43:34	36547	27	task-8tfa	repeat-fpzi#4	20816355	BLIND	6161214		complete			mobile	Samsung SM-A526U	Android 12	Facebook 359.0.0.30.118	412x915	412x452		test items	12	over 18	Spreadsheet1	Spreadsheet1	12	15	1	Screen 1	Zone3	response_dropdown	19895			lu		0	1	0					1	test items	the deer
46	1648244616120	25/03/2022 21:43:36	1648244614884	-5	25/03/2022 16:43:34	36547	27	task-8tfa	repeat-fpzi#4	20816355	BLIND	6161214		complete			mobile	Samsung SM-A526U	Android 12	Facebook 359.0.0.30.118	412x915	412x452		test items	12	over 18	Spreadsheet1	Spreadsheet1	12	15	1	Screen 1	Zone4	response_text_entry	19895		Screen End	butoshre		1	0	0					1	test items	the deer
47	1648244616120	25/03/2022 21:43:36	1648244614885	-5	25/03/2022 16:43:34	36547	27	task-8tfa	repeat-fpzi#4	20816355	BLIND	6161214		complete			mobile	Samsung SM-A526U	Android 12	Facebook 359.0.0.30.118	412x915	412x452		test items	12	over 18	Spreadsheet1	Spreadsheet1	12	15	1	Screen 1	Zone7	continue_button	19895					0	1	0					1	test items	the deer
48	1648244633581	25/03/2022 21:43:53	1648244632588	-5	25/03/2022 16:43:52	36547	27	task-8tfa	repeat-fpzi#4	20816355	BLIND	6161214		complete			mobile	Samsung SM-A526U	Android 12	Facebook 359.0.0.30.118	412x915	412x452		test items	12	over 18	Spreadsheet1	Spreadsheet1	15	16	1	Screen 1	Zone3	response_dropdown	16456.7			zi		0	1	0					1	test items	the bus
49	1648244633772	25/03/2022 21:43:53	1648244632591	-5	25/03/2022 16:43:52	36547	27	task-8tfa	repeat-fpzi#4	20816355	BLIND	6161214		complete			mobile	Samsung SM-A526U	Android 12	Facebook 359.0.0.30.118	412x915	412x452		test items	12	over 18	Spreadsheet1	Spreadsheet1	15	16	1	Screen 1	Zone4	response_text_entry	16456.7		Screen End	asei		0	1	0					1	test items	the bus
50	1648244633772	25/03/2022 21:43:53	1648244632591	-5	25/03/2022 16:43:52	36547	27	task-8tfa	repeat-fpzi#4	20816355	BLIND	6161214		complete			mobile	Samsung SM-A526U	Android 12	Facebook 359.0.0.30.118	412x915	412x452		test items	12	over 18	Spreadsheet1	Spreadsheet1	15	16	1	Screen 1	Zone7	continue_button	16456.7					0	1	0					1	test items	the bus
51	1648244650236	25/03/2022 21:44:10	1648244648819	-5	25/03/2022 16:44:08	36547	27	task-8tfa	repeat-fpzi#4	20816355	BLIND	6161214		complete			mobile	Samsung SM-A526U	Android 12	Facebook 359.0.0.30.118	412x915	412x452		test items	12	over 18	Spreadsheet1	Spreadsheet1	21	17	1	Screen 1	Zone3	response_dropdown	14047			lu		0	1	0					1	test items	the frog
52	1648244650424	25/03/2022 21:44:10	1648244648822	-5	25/03/2022 16:44:08	36547	27	task-8tfa	repeat-fpzi#4	20816355	BLIND	6161214		complete			mobile	Samsung SM-A526U	Android 12	Facebook 359.0.0.30.118	412x915	412x452		test items	12	over 18	Spreadsheet1	Spreadsheet1	21	17	1	Screen 1	Zone4	response_text_entry	14047		Screen End	danydit		1	0	0					1	test items	the frog
53	1648244650424	25/03/2022 21:44:10	1648244648823	-5	25/03/2022 16:44:08	36547	27	task-8tfa	repeat-fpzi#4	20816355	BLIND	6161214		complete			mobile	Samsung SM-A526U	Android 12	Facebook 359.0.0.30.118	412x915	412x452		test items	12	over 18	Spreadsheet1	Spreadsheet1	21	17	1	Screen 1	Zone7	continue_button	14047					0	1	0					1	test items	the frog
54	1648244660395	25/03/2022 21:44:20	1648244659363	-5	25/03/2022 16:44:19	36547	27	task-8tfa	repeat-fpzi#4	20816355	BLIND	6161214		complete			mobile	Samsung SM-A526U	Android 12	Facebook 359.0.0.30.118	412x915	412x452		test items	12	over 18	Spreadsheet1	Spreadsheet1	30	18	1	Screen 1	Zone3	response_dropdown	8408.9			zi		0	1	0					1	test items	the shark
55	1648244660583	25/03/2022 21:44:20	1648244659365	-5	25/03/2022 16:44:19	36547	27	task-8tfa	repeat-fpzi#4	20816355	BLIND	6161214		complete			mobile	Samsung SM-A526U	Android 12	Facebook 359.0.0.30.118	412x915	412x452		test items	12	over 18	Spreadsheet1	Spreadsheet1	30	18	1	Screen 1	Zone4	response_text_entry	8408.9		Screen End	jiklaf		1	0	0					1	test items	the shark
56	1648244660583	25/03/2022 21:44:20	1648244659365	-5	25/03/2022 16:44:19	36547	27	task-8tfa	repeat-fpzi#4	20816355	BLIND	6161214		complete			mobile	Samsung SM-A526U	Android 12	Facebook 359.0.0.30.118	412x915	412x452		test items	12	over 18	Spreadsheet1	Spreadsheet1	30	18	1	Screen 1	Zone7	continue_button	8408.9					0	1	0					1	test items	the shark
57	1648244670625	25/03/2022 21:44:30	1648244669639	-5	25/03/2022 16:44:29	36547	27	task-8tfa	repeat-fpzi#4	20816355	BLIND	6161214		complete			mobile	Samsung SM-A526U	Android 12	Facebook 359.0.0.30.118	412x915	412x452		test items	12	over 18	Spreadsheet1	Spreadsheet1	23	19	1	Screen 1	Zone3	response_dropdown	9038.2			mo		0	1	0					1	test items	the burger
58	1648244670821	25/03/2022 21:44:30	1648244669641	-5	25/03/2022 16:44:29	36547	27	task-8tfa	repeat-fpzi#4	20816355	BLIND	6161214		complete			mobile	Samsung SM-A526U	Android 12	Facebook 359.0.0.30.118	412x915	412x452		test items	12	over 18	Spreadsheet1	Spreadsheet1	23	19	1	Screen 1	Zone4	response_text_entry	9038.2		Screen End	mayb		1	0	0					1	test items	the burger
59	1648244670821	25/03/2022 21:44:30	1648244669642	-5	25/03/2022 16:44:29	36547	27	task-8tfa	repeat-fpzi#4	20816355	BLIND	6161214		complete			mobile	Samsung SM-A526U	Android 12	Facebook 359.0.0.30.118	412x915	412x452		test items	12	over 18	Spreadsheet1	Spreadsheet1	23	19	1	Screen 1	Zone7	continue_button	9038.2					0	1	0					1	test items	the burger
60	1648244696412	25/03/2022 21:44:56	1648244695414	-5	25/03/2022 16:44:55	36547	27	task-8tfa	repeat-fpzi#4	20816355	BLIND	6161214		complete			mobile	Samsung SM-A526U	Android 12	Facebook 359.0.0.30.118	412x915	412x452		test items	12	over 18	Spreadsheet1	Spreadsheet1	24	20	1	Screen 1	Zone3	response_dropdown	24139.7			zi		0	1	0					1	test items	the trash can
61	1648244696594	25/03/2022 21:44:56	1648244695418	-5	25/03/2022 16:44:55	36547	27	task-8tfa	repeat-fpzi#4	20816355	BLIND	6161214		complete			mobile	Samsung SM-A526U	Android 12	Facebook 359.0.0.30.118	412x915	412x452		test items	12	over 18	Spreadsheet1	Spreadsheet1	24	20	1	Screen 1	Zone4	response_text_entry	24139.7		Screen End	pasulpei		1	0	0					1	test items	the trash can
62	1648244696594	25/03/2022 21:44:56	1648244695418	-5	25/03/2022 16:44:55	36547	27	task-8tfa	repeat-fpzi#4	20816355	BLIND	6161214		complete			mobile	Samsung SM-A526U	Android 12	Facebook 359.0.0.30.118	412x915	412x452		test items	12	over 18	Spreadsheet1	Spreadsheet1	24	20	1	Screen 1	Zone7	continue_button	24139.7					0	1	0					1	test items	the trash can
63	1648244711145	25/03/2022 21:45:11	1648244710154	-5	25/03/2022 16:45:10	36547	27	task-8tfa	repeat-fpzi#4	20816355	BLIND	6161214		complete			mobile	Samsung SM-A526U	Android 12	Facebook 359.0.0.30.118	412x915	412x452		test items	12	over 18	Spreadsheet1	Spreadsheet1	5	21	1	Screen 1	Zone3	response_dropdown	13005.4			lu		0	1	0					1	test items	the shirt
64	1648244711330	25/03/2022 21:45:11	1648244710157	-5	25/03/2022 16:45:10	36547	27	task-8tfa	repeat-fpzi#4	20816355	BLIND	6161214		complete			mobile	Samsung SM-A526U	Android 12	Facebook 359.0.0.30.118	412x915	412x452		test items	12	over 18	Spreadsheet1	Spreadsheet1	5	21	1	Screen 1	Zone4	response_text_entry	13005.4		Screen End	tesulni		0	1	0					1	test items	the shirt
65	1648244711330	25/03/2022 21:45:11	1648244710158	-5	25/03/2022 16:45:10	36547	27	task-8tfa	repeat-fpzi#4	20816355	BLIND	6161214		complete			mobile	Samsung SM-A526U	Android 12	Facebook 359.0.0.30.118	412x915	412x452		test items	12	over 18	Spreadsheet1	Spreadsheet1	5	21	1	Screen 1	Zone7	continue_button	13005.4					0	1	0					1	test items	the shirt
66	1648244723304	25/03/2022 21:45:23	1648244722307	-5	25/03/2022 16:45:22	36547	27	task-8tfa	repeat-fpzi#4	20816355	BLIND	6161214		complete			mobile	Samsung SM-A526U	Android 12	Facebook 359.0.0.30.118	412x915	412x452		test items	12	over 18	Spreadsheet1	Spreadsheet1	9	22	1	Screen 1	Zone3	response_dropdown	10907.7			zi		0	1	0					1	test items	the broccoli
67	1648244723498	25/03/2022 21:45:23	1648244722311	-5	25/03/2022 16:45:22	36547	27	task-8tfa	repeat-fpzi#4	20816355	BLIND	6161214		complete			mobile	Samsung SM-A526U	Android 12	Facebook 359.0.0.30.118	412x915	412x452		test items	12	over 18	Spreadsheet1	Spreadsheet1	9	22	1	Screen 1	Zone4	response_text_entry	10907.7		Screen End	pipshre		1	0	0					1	test items	the broccoli
68	1648244723498	25/03/2022 21:45:23	1648244722312	-5	25/03/2022 16:45:22	36547	27	task-8tfa	repeat-fpzi#4	20816355	BLIND	6161214		complete			mobile	Samsung SM-A526U	Android 12	Facebook 359.0.0.30.118	412x915	412x452		test items	12	over 18	Spreadsheet1	Spreadsheet1	9	22	1	Screen 1	Zone7	continue_button	10907.7					0	1	0					1	test items	the broccoli
69	1648244743346	25/03/2022 21:45:43	1648244742298	-5	25/03/2022 16:45:42	36547	27	task-8tfa	repeat-fpzi#4	20816355	BLIND	6161214		complete			mobile	Samsung SM-A526U	Android 12	Facebook 359.0.0.30.118	412x915	412x452		test items	12	over 18	Spreadsheet1	Spreadsheet1	8	23	1	Screen 1	Zone3	response_dropdown	18830			lu		0	1	0					1	test items	the train
70	1648244743549	25/03/2022 21:45:43	1648244742301	-5	25/03/2022 16:45:42	36547	27	task-8tfa	repeat-fpzi#4	20816355	BLIND	6161214		complete			mobile	Samsung SM-A526U	Android 12	Facebook 359.0.0.30.118	412x915	412x452		test items	12	over 18	Spreadsheet1	Spreadsheet1	8	23	1	Screen 1	Zone4	response_text_entry	18830		Screen End	astaga		1	0	0					1	test items	the train
71	1648244743549	25/03/2022 21:45:43	1648244742302	-5	25/03/2022 16:45:42	36547	27	task-8tfa	repeat-fpzi#4	20816355	BLIND	6161214		complete			mobile	Samsung SM-A526U	Android 12	Facebook 359.0.0.30.118	412x915	412x452		test items	12	over 18	Spreadsheet1	Spreadsheet1	8	23	1	Screen 1	Zone7	continue_button	18830					0	1	0					1	test items	the train
72	1648244756685	25/03/2022 21:45:56	1648244755696	-5	25/03/2022 16:45:55	36547	27	task-8tfa	repeat-fpzi#4	20816355	BLIND	6161214		complete			mobile	Samsung SM-A526U	Android 12	Facebook 359.0.0.30.118	412x915	412x452		test items	12	over 18	Spreadsheet1	Spreadsheet1	4	24	1	Screen 1	Zone3	response_dropdown	11168.1			zi		0	1	0					1	test items	the lamp
73	1648244756873	25/03/2022 21:45:56	1648244755698	-5	25/03/2022 16:45:55	36547	27	task-8tfa	repeat-fpzi#4	20816355	BLIND	6161214		complete			mobile	Samsung SM-A526U	Android 12	Facebook 359.0.0.30.118	412x915	412x452		test items	12	over 18	Spreadsheet1	Spreadsheet1	4	24	1	Screen 1	Zone4	response_text_entry	11168.1		Screen End	vref		0	1	0					1	test items	the lamp
74	1648244756873	25/03/2022 21:45:56	1648244755699	-5	25/03/2022 16:45:55	36547	27	task-8tfa	repeat-fpzi#4	20816355	BLIND	6161214		complete			mobile	Samsung SM-A526U	Android 12	Facebook 359.0.0.30.118	412x915	412x452		test items	12	over 18	Spreadsheet1	Spreadsheet1	4	24	1	Screen 1	Zone7	continue_button	11168.1					0	1	0					1	test items	the lamp
75	1648244772148	25/03/2022 21:46:12	1648244771111	-5	25/03/2022 16:46:11	36547	27	task-8tfa	repeat-fpzi#4	20816355	BLIND	6161214		complete			mobile	Samsung SM-A526U	Android 12	Facebook 359.0.0.30.118	412x915	412x452		test items	12	over 18	Spreadsheet1	Spreadsheet1	16	25	1	Screen 1	Zone3	response_dropdown	13226.2			mo		0	1	0					1	test items	the chair
76	1648244772336	25/03/2022 21:46:12	1648244771113	-5	25/03/2022 16:46:11	36547	27	task-8tfa	repeat-fpzi#4	20816355	BLIND	6161214		complete			mobile	Samsung SM-A526U	Android 12	Facebook 359.0.0.30.118	412x915	412x452		test items	12	over 18	Spreadsheet1	Spreadsheet1	16	25	1	Screen 1	Zone4	response_text_entry	13226.2		Screen End	grupaug		1	0	0					1	test items	the chair
77	1648244772336	25/03/2022 21:46:12	1648244771114	-5	25/03/2022 16:46:11	36547	27	task-8tfa	repeat-fpzi#4	20816355	BLIND	6161214		complete			mobile	Samsung SM-A526U	Android 12	Facebook 359.0.0.30.118	412x915	412x452		test items	12	over 18	Spreadsheet1	Spreadsheet1	16	25	1	Screen 1	Zone7	continue_button	13226.2					0	1	0					1	test items	the chair
78	1648244799336	25/03/2022 21:46:39	1648244798333	-5	25/03/2022 16:46:38	36547	27	task-8tfa	repeat-fpzi#4	20816355	BLIND	6161214		complete			mobile	Samsung SM-A526U	Android 12	Facebook 359.0.0.30.118	412x915	412x452		test items	12	over 18	Spreadsheet1	Spreadsheet1	3	26	1	Screen 1	Zone3	response_dropdown	25971.1			zi		0	1	0					1	test items	the table
79	1648244799549	25/03/2022 21:46:39	1648244798335	-5	25/03/2022 16:46:38	36547	27	task-8tfa	repeat-fpzi#4	20816355	BLIND	6161214		complete			mobile	Samsung SM-A526U	Android 12	Facebook 359.0.0.30.118	412x915	412x452		test items	12	over 18	Spreadsheet1	Spreadsheet1	3	26	1	Screen 1	Zone4	response_text_entry	25971.1		Screen End	guyter		0	1	0					1	test items	the table
80	1648244799549	25/03/2022 21:46:39	1648244798336	-5	25/03/2022 16:46:38	36547	27	task-8tfa	repeat-fpzi#4	20816355	BLIND	6161214		complete			mobile	Samsung SM-A526U	Android 12	Facebook 359.0.0.30.118	412x915	412x452		test items	12	over 18	Spreadsheet1	Spreadsheet1	3	26	1	Screen 1	Zone7	continue_button	25971.1					0	1	0					1	test items	the table
81	1648244810553	25/03/2022 21:46:50	1648244809509	-5	25/03/2022 16:46:49	36547	27	task-8tfa	repeat-fpzi#4	20816355	BLIND	6161214		complete			mobile	Samsung SM-A526U	Android 12	Facebook 359.0.0.30.118	412x915	412x452		test items	12	over 18	Spreadsheet1	Spreadsheet1	11	27	1	Screen 1	Zone3	response_dropdown	9943.7			zi		0	1	0					1	test items	the ship
82	1648244810757	25/03/2022 21:46:50	1648244809511	-5	25/03/2022 16:46:49	36547	27	task-8tfa	repeat-fpzi#4	20816355	BLIND	6161214		complete			mobile	Samsung SM-A526U	Android 12	Facebook 359.0.0.30.118	412x915	412x452		test items	12	over 18	Spreadsheet1	Spreadsheet1	11	27	1	Screen 1	Zone4	response_text_entry	9943.7		Screen End	resulm		1	0	0					1	test items	the ship
83	1648244810757	25/03/2022 21:46:50	1648244809514	-5	25/03/2022 16:46:49	36547	27	task-8tfa	repeat-fpzi#4	20816355	BLIND	6161214		complete			mobile	Samsung SM-A526U	Android 12	Facebook 359.0.0.30.118	412x915	412x452		test items	12	over 18	Spreadsheet1	Spreadsheet1	11	27	1	Screen 1	Zone7	continue_button	9943.7					0	1	0					1	test items	the ship
84	1648244826066	25/03/2022 21:47:06	1648244825073	-5	25/03/2022 16:47:05	36547	27	task-8tfa	repeat-fpzi#4	20816355	BLIND	6161214		complete			mobile	Samsung SM-A526U	Android 12	Facebook 359.0.0.30.118	412x915	412x452		test items	12	over 18	Spreadsheet1	Spreadsheet1	25	28	1	Screen 1	Zone3	response_dropdown	14359.6			lu		0	1	0					1	test items	the eraser
85	1648244826261	25/03/2022 21:47:06	1648244825075	-5	25/03/2022 16:47:05	36547	27	task-8tfa	repeat-fpzi#4	20816355	BLIND	6161214		complete			mobile	Samsung SM-A526U	Android 12	Facebook 359.0.0.30.118	412x915	412x452		test items	12	over 18	Spreadsheet1	Spreadsheet1	25	28	1	Screen 1	Zone4	response_text_entry	14359.6		Screen End	womf		1	0	0					1	test items	the eraser
86	1648244826261	25/03/2022 21:47:06	1648244825075	-5	25/03/2022 16:47:05	36547	27	task-8tfa	repeat-fpzi#4	20816355	BLIND	6161214		complete			mobile	Samsung SM-A526U	Android 12	Facebook 359.0.0.30.118	412x915	412x452		test items	12	over 18	Spreadsheet1	Spreadsheet1	25	28	1	Screen 1	Zone7	continue_button	14359.6					0	1	0					1	test items	the eraser
87	1648244837194	25/03/2022 21:47:17	1648244836151	-5	25/03/2022 16:47:16	36547	27	task-8tfa	repeat-fpzi#4	20816355	BLIND	6161214		complete			mobile	Samsung SM-A526U	Android 12	Facebook 359.0.0.30.118	412x915	412x452		test items	12	over 18	Spreadsheet1	Spreadsheet1	18	29	1	Screen 1	Zone3	response_dropdown	9402.2			zi		0	1	0					1	test items	the plane
88	1648244837389	25/03/2022 21:47:17	1648244836153	-5	25/03/2022 16:47:16	36547	27	task-8tfa	repeat-fpzi#4	20816355	BLIND	6161214		complete			mobile	Samsung SM-A526U	Android 12	Facebook 359.0.0.30.118	412x915	412x452		test items	12	over 18	Spreadsheet1	Spreadsheet1	18	29	1	Screen 1	Zone4	response_text_entry	9402.2		Screen End	vendashre		0	1	0					1	test items	the plane
89	1648244837389	25/03/2022 21:47:17	1648244836154	-5	25/03/2022 16:47:16	36547	27	task-8tfa	repeat-fpzi#4	20816355	BLIND	6161214		complete			mobile	Samsung SM-A526U	Android 12	Facebook 359.0.0.30.118	412x915	412x452		test items	12	over 18	Spreadsheet1	Spreadsheet1	18	29	1	Screen 1	Zone7	continue_button	9402.2					0	1	0					1	test items	the plane
90	1648244846882	25/03/2022 21:47:26	1648244845900	-5	25/03/2022 16:47:25	36547	27	task-8tfa	repeat-fpzi#4	20816355	BLIND	6161214		complete			mobile	Samsung SM-A526U	Android 12	Facebook 359.0.0.30.118	412x915	412x452		test items	12	over 18	Spreadsheet1	Spreadsheet1	29	30	1	Screen 1	Zone3	response_dropdown	8062.4			lu		0	1	0					1	test items	the marker
91	1648244847084	25/03/2022 21:47:27	1648244845902	-5	25/03/2022 16:47:25	36547	27	task-8tfa	repeat-fpzi#4	20816355	BLIND	6161214		complete			mobile	Samsung SM-A526U	Android 12	Facebook 359.0.0.30.118	412x915	412x452		test items	12	over 18	Spreadsheet1	Spreadsheet1	29	30	1	Screen 1	Zone4	response_text_entry	8062.4		Screen End	slushre		1	0	0					1	test items	the marker
92	1648244847084	25/03/2022 21:47:27	1648244845902	-5	25/03/2022 16:47:25	36547	27	task-8tfa	repeat-fpzi#4	20816355	BLIND	6161214		complete			mobile	Samsung SM-A526U	Android 12	Facebook 359.0.0.30.118	412x915	412x452		test items	12	over 18	Spreadsheet1	Spreadsheet1	29	30	1	Screen 1	Zone7	continue_button	8062.4					0	1	0					1	test items	the marker
93	1648244851836	25/03/2022 21:47:31	1648244850788	-5	25/03/2022 16:47:30	36547	27	task-8tfa	repeat-fpzi#4	20816355	BLIND	6161214		complete			mobile	Samsung SM-A526U	Android 12	Facebook 359.0.0.30.118	915x412	833x327		test items	12	over 18	Spreadsheet1	Spreadsheet1	32	1	1	Screen 1	Zone2	continue_button	3339.5					0	1	0						results
94	1648244852031	25/03/2022 21:47:32	1648244850802	-5	25/03/2022 16:47:30	36547	27	task-8tfa	repeat-fpzi#4	20816355	BLIND	6161214		complete			mobile	Samsung SM-A526U	Android 12	Facebook 359.0.0.30.118	915x412	833x327		test items	12	over 18	Spreadsheet1			END TASK					561322					0	1	0
1	1648259524666	26/03/2022 01:52:04	1648259524637	-4	25/03/2022 21:52:04	36547	27	task-8tfa	repeat-fpzi#4	20818593	BLIND	6161747		complete			computer	Desktop or Laptop	Windows 10	Chrome 99.0.4844.51	1280x720	1280x601		test items	12	over 18	Spreadsheet1			BEGIN TASK										0	1	0
2	1648259534924	26/03/2022 01:52:14	1648259534937	-4	25/03/2022 21:52:14	36547	27	task-8tfa	repeat-fpzi#4	20818593	BLIND	6161747		complete			computer	Desktop or Laptop	Windows 10	Chrome 99.0.4844.51	1280x720	1280x601		test items	12	over 18	Spreadsheet1	Spreadsheet1	1	1	1	Screen 1	advancementZone	continue_button	10268.8					0	1	0						instructions	For the following items, translate the given phrase on the bottom left by selecting the appropriate word for "the" from the drop-down menu and then use the word bank to fill in the blank for the correct translation.
3	1648259572685	26/03/2022 01:52:52	1648259572716	-4	25/03/2022 21:52:52	36547	27	task-8tfa	repeat-fpzi#4	20818593	BLIND	6161747		complete			computer	Desktop or Laptop	Windows 10	Chrome 99.0.4844.51	1280x720	1280x601		test items	12	over 18	Spreadsheet1	Spreadsheet1	9	1	1	Screen 1	Zone3	response_dropdown	37756.9			mo		0	1	0					1	test items	the broccoli
4	1648259572810	26/03/2022 01:52:52	1648259572718	-4	25/03/2022 21:52:52	36547	27	task-8tfa	repeat-fpzi#4	20818593	BLIND	6161747		complete			computer	Desktop or Laptop	Windows 10	Chrome 99.0.4844.51	1280x720	1280x601		test items	12	over 18	Spreadsheet1	Spreadsheet1	9	1	1	Screen 1	Zone4	response_text_entry	37756.9		Screen End	butoshre		0	1	0					1	test items	the broccoli
5	1648259572810	26/03/2022 01:52:52	1648259572718	-4	25/03/2022 21:52:52	36547	27	task-8tfa	repeat-fpzi#4	20818593	BLIND	6161747		complete			computer	Desktop or Laptop	Windows 10	Chrome 99.0.4844.51	1280x720	1280x601		test items	12	over 18	Spreadsheet1	Spreadsheet1	9	1	1	Screen 1	Zone7	continue_button	37756.9					0	1	0					1	test items	the broccoli
6	1648259579806	26/03/2022 01:52:59	1648259579835	-4	25/03/2022 21:52:59	36547	27	task-8tfa	repeat-fpzi#4	20818593	BLIND	6161747		complete			computer	Desktop or Laptop	Windows 10	Chrome 99.0.4844.51	1280x720	1280x601		test items	12	over 18	Spreadsheet1	Spreadsheet1	23	2	1	Screen 1	Zone3	response_dropdown	7100.1			mo		0	1	0					1	test items	the burger
7	1648259579930	26/03/2022 01:52:59	1648259579836	-4	25/03/2022 21:52:59	36547	27	task-8tfa	repeat-fpzi#4	20818593	BLIND	6161747		complete			computer	Desktop or Laptop	Windows 10	Chrome 99.0.4844.51	1280x720	1280x601		test items	12	over 18	Spreadsheet1	Spreadsheet1	23	2	1	Screen 1	Zone4	response_text_entry	7100.1		Screen End	mayb		1	0	0					1	test items	the burger
8	1648259579930	26/03/2022 01:52:59	1648259579836	-4	25/03/2022 21:52:59	36547	27	task-8tfa	repeat-fpzi#4	20818593	BLIND	6161747		complete			computer	Desktop or Laptop	Windows 10	Chrome 99.0.4844.51	1280x720	1280x601		test items	12	over 18	Spreadsheet1	Spreadsheet1	23	2	1	Screen 1	Zone7	continue_button	7100.1					0	1	0					1	test items	the burger
9	1648259603993	26/03/2022 01:53:23	1648259604033	-4	25/03/2022 21:53:24	36547	27	task-8tfa	repeat-fpzi#4	20818593	BLIND	6161747		complete			computer	Desktop or Laptop	Windows 10	Chrome 99.0.4844.51	1280x720	1280x601		test items	12	over 18	Spreadsheet1	Spreadsheet1	16	3	1	Screen 1	Zone3	response_dropdown	24183.3			lu		0	1	0					1	test items	the chair
10	1648259604118	26/03/2022 01:53:24	1648259604034	-4	25/03/2022 21:53:24	36547	27	task-8tfa	repeat-fpzi#4	20818593	BLIND	6161747		complete			computer	Desktop or Laptop	Windows 10	Chrome 99.0.4844.51	1280x720	1280x601		test items	12	over 18	Spreadsheet1	Spreadsheet1	16	3	1	Screen 1	Zone4	response_text_entry	24183.3		Screen End	nandef		0	1	0					1	test items	the chair
11	1648259604118	26/03/2022 01:53:24	1648259604034	-4	25/03/2022 21:53:24	36547	27	task-8tfa	repeat-fpzi#4	20818593	BLIND	6161747		complete			computer	Desktop or Laptop	Windows 10	Chrome 99.0.4844.51	1280x720	1280x601		test items	12	over 18	Spreadsheet1	Spreadsheet1	16	3	1	Screen 1	Zone7	continue_button	24183.3					0	1	0					1	test items	the chair
12	1648259624033	26/03/2022 01:53:44	1648259624059	-4	25/03/2022 21:53:44	36547	27	task-8tfa	repeat-fpzi#4	20818593	BLIND	6161747		complete			computer	Desktop or Laptop	Windows 10	Chrome 99.0.4844.51	1280x720	1280x601		test items	12	over 18	Spreadsheet1	Spreadsheet1	17	4	1	Screen 1	Zone3	response_dropdown	20012.3			zi		0	1	0					1	test items	the apple
13	1648259624153	26/03/2022 01:53:44	1648259624060	-4	25/03/2022 21:53:44	36547	27	task-8tfa	repeat-fpzi#4	20818593	BLIND	6161747		complete			computer	Desktop or Laptop	Windows 10	Chrome 99.0.4844.51	1280x720	1280x601		test items	12	over 18	Spreadsheet1	Spreadsheet1	17	4	1	Screen 1	Zone4	response_text_entry	20012.3		Screen End	alir		0	1	0					1	test items	the apple
14	1648259624153	26/03/2022 01:53:44	1648259624061	-4	25/03/2022 21:53:44	36547	27	task-8tfa	repeat-fpzi#4	20818593	BLIND	6161747		complete			computer	Desktop or Laptop	Windows 10	Chrome 99.0.4844.51	1280x720	1280x601		test items	12	over 18	Spreadsheet1	Spreadsheet1	17	4	1	Screen 1	Zone7	continue_button	20012.3					0	1	0					1	test items	the apple
15	1648259653434	26/03/2022 01:54:13	1648259653462	-4	25/03/2022 21:54:13	36547	27	task-8tfa	repeat-fpzi#4	20818593	BLIND	6161747		complete			computer	Desktop or Laptop	Windows 10	Chrome 99.0.4844.51	1280x720	1280x601		test items	12	over 18	Spreadsheet1	Spreadsheet1	7	5	1	Screen 1	Zone3	response_dropdown	29385.6			lu		0	1	0					1	test items	the flower
16	1648259653555	26/03/2022 01:54:13	1648259653463	-4	25/03/2022 21:54:13	36547	27	task-8tfa	repeat-fpzi#4	20818593	BLIND	6161747		complete			computer	Desktop or Laptop	Windows 10	Chrome 99.0.4844.51	1280x720	1280x601		test items	12	over 18	Spreadsheet1	Spreadsheet1	7	5	1	Screen 1	Zone4	response_text_entry	29385.6		Screen End	grupble		1	0	0					1	test items	the flower
17	1648259653555	26/03/2022 01:54:13	1648259653463	-4	25/03/2022 21:54:13	36547	27	task-8tfa	repeat-fpzi#4	20818593	BLIND	6161747		complete			computer	Desktop or Laptop	Windows 10	Chrome 99.0.4844.51	1280x720	1280x601		test items	12	over 18	Spreadsheet1	Spreadsheet1	7	5	1	Screen 1	Zone7	continue_button	29385.6					0	1	0					1	test items	the flower
18	1648259665716	26/03/2022 01:54:25	1648259665743	-4	25/03/2022 21:54:25	36547	27	task-8tfa	repeat-fpzi#4	20818593	BLIND	6161747		complete			computer	Desktop or Laptop	Windows 10	Chrome 99.0.4844.51	1280x720	1280x601		test items	12	over 18	Spreadsheet1	Spreadsheet1	13	6	1	Screen 1	Zone3	response_dropdown	12266.7			zi		0	1	0					1	test items	the pen
19	1648259665836	26/03/2022 01:54:25	1648259665744	-4	25/03/2022 21:54:25	36547	27	task-8tfa	repeat-fpzi#4	20818593	BLIND	6161747		complete			computer	Desktop or Laptop	Windows 10	Chrome 99.0.4844.51	1280x720	1280x601		test items	12	over 18	Spreadsheet1	Spreadsheet1	13	6	1	Screen 1	Zone4	response_text_entry	12266.7		Screen End	alir		1	0	0					1	test items	the pen
20	1648259665836	26/03/2022 01:54:25	1648259665744	-4	25/03/2022 21:54:25	36547	27	task-8tfa	repeat-fpzi#4	20818593	BLIND	6161747		complete			computer	Desktop or Laptop	Windows 10	Chrome 99.0.4844.51	1280x720	1280x601		test items	12	over 18	Spreadsheet1	Spreadsheet1	13	6	1	Screen 1	Zone7	continue_button	12266.7					0	1	0					1	test items	the pen
21	1648259689300	26/03/2022 01:54:49	1648259689328	-4	25/03/2022 21:54:49	36547	27	task-8tfa	repeat-fpzi#4	20818593	BLIND	6161747		complete			computer	Desktop or Laptop	Windows 10	Chrome 99.0.4844.51	1280x720	1280x601		test items	12	over 18	Spreadsheet1	Spreadsheet1	30	7	1	Screen 1	Zone3	response_dropdown	23565.6			zi		0	1	0					1	test items	the shark
22	1648259689409	26/03/2022 01:54:49	1648259689329	-4	25/03/2022 21:54:49	36547	27	task-8tfa	repeat-fpzi#4	20818593	BLIND	6161747		complete			computer	Desktop or Laptop	Windows 10	Chrome 99.0.4844.51	1280x720	1280x601		test items	12	over 18	Spreadsheet1	Spreadsheet1	30	7	1	Screen 1	Zone4	response_text_entry	23565.6		Screen End	jiklaf		1	0	0					1	test items	the shark
23	1648259689409	26/03/2022 01:54:49	1648259689329	-4	25/03/2022 21:54:49	36547	27	task-8tfa	repeat-fpzi#4	20818593	BLIND	6161747		complete			computer	Desktop or Laptop	Windows 10	Chrome 99.0.4844.51	1280x720	1280x601		test items	12	over 18	Spreadsheet1	Spreadsheet1	30	7	1	Screen 1	Zone7	continue_button	23565.6					0	1	0					1	test items	the shark
24	1648259699601	26/03/2022 01:54:59	1648259699626	-4	25/03/2022 21:54:59	36547	27	task-8tfa	repeat-fpzi#4	20818593	BLIND	6161747		complete			computer	Desktop or Laptop	Windows 10	Chrome 99.0.4844.51	1280x720	1280x601		test items	12	over 18	Spreadsheet1	Spreadsheet1	2	8	1	Screen 1	Zone3	response_dropdown	10282.3			lu		0	1	0					1	test items	the raspberry
25	1648259699718	26/03/2022 01:54:59	1648259699627	-4	25/03/2022 21:54:59	36547	27	task-8tfa	repeat-fpzi#4	20818593	BLIND	6161747		complete			computer	Desktop or Laptop	Windows 10	Chrome 99.0.4844.51	1280x720	1280x601		test items	12	over 18	Spreadsheet1	Spreadsheet1	2	8	1	Screen 1	Zone4	response_text_entry	10282.3		Screen End	pasulpei		0	1	0					1	test items	the raspberry
26	1648259699718	26/03/2022 01:54:59	1648259699627	-4	25/03/2022 21:54:59	36547	27	task-8tfa	repeat-fpzi#4	20818593	BLIND	6161747		complete			computer	Desktop or Laptop	Windows 10	Chrome 99.0.4844.51	1280x720	1280x601		test items	12	over 18	Spreadsheet1	Spreadsheet1	2	8	1	Screen 1	Zone7	continue_button	10282.3					0	1	0					1	test items	the raspberry
27	1648259709572	26/03/2022 01:55:09	1648259709598	-4	25/03/2022 21:55:09	36547	27	task-8tfa	repeat-fpzi#4	20818593	BLIND	6161747		complete			computer	Desktop or Laptop	Windows 10	Chrome 99.0.4844.51	1280x720	1280x601		test items	12	over 18	Spreadsheet1	Spreadsheet1	5	9	1	Screen 1	Zone3	response_dropdown	9958.6			lu		0	1	0					1	test items	the shirt
28	1648259709686	26/03/2022 01:55:09	1648259709599	-4	25/03/2022 21:55:09	36547	27	task-8tfa	repeat-fpzi#4	20818593	BLIND	6161747		complete			computer	Desktop or Laptop	Windows 10	Chrome 99.0.4844.51	1280x720	1280x601		test items	12	over 18	Spreadsheet1	Spreadsheet1	5	9	1	Screen 1	Zone4	response_text_entry	9958.6		Screen End	resulm		0	1	0					1	test items	the shirt
29	1648259709686	26/03/2022 01:55:09	1648259709600	-4	25/03/2022 21:55:09	36547	27	task-8tfa	repeat-fpzi#4	20818593	BLIND	6161747		complete			computer	Desktop or Laptop	Windows 10	Chrome 99.0.4844.51	1280x720	1280x601		test items	12	over 18	Spreadsheet1	Spreadsheet1	5	9	1	Screen 1	Zone7	continue_button	9958.6					0	1	0					1	test items	the shirt
30	1648259727510	26/03/2022 01:55:27	1648259727538	-4	25/03/2022 21:55:27	36547	27	task-8tfa	repeat-fpzi#4	20818593	BLIND	6161747		complete			computer	Desktop or Laptop	Windows 10	Chrome 99.0.4844.51	1280x720	1280x601		test items	12	over 18	Spreadsheet1	Spreadsheet1	10	10	1	Screen 1	Zone3	response_dropdown	17924			mo		0	1	0					1	test items	the pot
31	1648259727632	26/03/2022 01:55:27	1648259727540	-4	25/03/2022 21:55:27	36547	27	task-8tfa	repeat-fpzi#4	20818593	BLIND	6161747		complete			computer	Desktop or Laptop	Windows 10	Chrome 99.0.4844.51	1280x720	1280x601		test items	12	over 18	Spreadsheet1	Spreadsheet1	10	10	1	Screen 1	Zone4	response_text_entry	17924		Screen End	atoree		1	0	0					1	test items	the pot
32	1648259727632	26/03/2022 01:55:27	1648259727540	-4	25/03/2022 21:55:27	36547	27	task-8tfa	repeat-fpzi#4	20818593	BLIND	6161747		complete			computer	Desktop or Laptop	Windows 10	Chrome 99.0.4844.51	1280x720	1280x601		test items	12	over 18	Spreadsheet1	Spreadsheet1	10	10	1	Screen 1	Zone7	continue_button	17924					0	1	0					1	test items	the pot
33	1648259744527	26/03/2022 01:55:44	1648259744554	-4	25/03/2022 21:55:44	36547	27	task-8tfa	repeat-fpzi#4	20818593	BLIND	6161747		complete			computer	Desktop or Laptop	Windows 10	Chrome 99.0.4844.51	1280x720	1280x601		test items	12	over 18	Spreadsheet1	Spreadsheet1	6	11	1	Screen 1	Zone3	response_dropdown	17003.3			zi		0	1	0					1	test items	the salmon
34	1648259744658	26/03/2022 01:55:44	1648259744555	-4	25/03/2022 21:55:44	36547	27	task-8tfa	repeat-fpzi#4	20818593	BLIND	6161747		complete			computer	Desktop or Laptop	Windows 10	Chrome 99.0.4844.51	1280x720	1280x601		test items	12	over 18	Spreadsheet1	Spreadsheet1	6	11	1	Screen 1	Zone4	response_text_entry	17003.3		Screen End	kempyo		0	1	0					1	test items	the salmon
35	1648259744658	26/03/2022 01:55:44	1648259744555	-4	25/03/2022 21:55:44	36547	27	task-8tfa	repeat-fpzi#4	20818593	BLIND	6161747		complete			computer	Desktop or Laptop	Windows 10	Chrome 99.0.4844.51	1280x720	1280x601		test items	12	over 18	Spreadsheet1	Spreadsheet1	6	11	1	Screen 1	Zone7	continue_button	17003.3					0	1	0					1	test items	the salmon
36	1648259759137	26/03/2022 01:55:59	1648259759167	-4	25/03/2022 21:55:59	36547	27	task-8tfa	repeat-fpzi#4	20818593	BLIND	6161747		complete			computer	Desktop or Laptop	Windows 10	Chrome 99.0.4844.51	1280x720	1280x601		test items	12	over 18	Spreadsheet1	Spreadsheet1	3	12	1	Screen 1	Zone3	response_dropdown	14599.2			mo		0	1	0					1	test items	the table
37	1648259759246	26/03/2022 01:55:59	1648259759168	-4	25/03/2022 21:55:59	36547	27	task-8tfa	repeat-fpzi#4	20818593	BLIND	6161747		complete			computer	Desktop or Laptop	Windows 10	Chrome 99.0.4844.51	1280x720	1280x601		test items	12	over 18	Spreadsheet1	Spreadsheet1	3	12	1	Screen 1	Zone4	response_text_entry	14599.2		Screen End	neyn		0	1	0					1	test items	the table
38	1648259759246	26/03/2022 01:55:59	1648259759168	-4	25/03/2022 21:55:59	36547	27	task-8tfa	repeat-fpzi#4	20818593	BLIND	6161747		complete			computer	Desktop or Laptop	Windows 10	Chrome 99.0.4844.51	1280x720	1280x601		test items	12	over 18	Spreadsheet1	Spreadsheet1	3	12	1	Screen 1	Zone7	continue_button	14599.2					0	1	0					1	test items	the table
39	1648259768073	26/03/2022 01:56:08	1648259768106	-4	25/03/2022 21:56:08	36547	27	task-8tfa	repeat-fpzi#4	20818593	BLIND	6161747		complete			computer	Desktop or Laptop	Windows 10	Chrome 99.0.4844.51	1280x720	1280x601		test items	12	over 18	Spreadsheet1	Spreadsheet1	26	13	1	Screen 1	Zone3	response_dropdown	8926.4			zi		0	1	0					1	test items	the bench
40	1648259768191	26/03/2022 01:56:08	1648259768107	-4	25/03/2022 21:56:08	36547	27	task-8tfa	repeat-fpzi#4	20818593	BLIND	6161747		complete			computer	Desktop or Laptop	Windows 10	Chrome 99.0.4844.51	1280x720	1280x601		test items	12	over 18	Spreadsheet1	Spreadsheet1	26	13	1	Screen 1	Zone4	response_text_entry	8926.4		Screen End	vref		0	1	0					1	test items	the bench
41	1648259768191	26/03/2022 01:56:08	1648259768107	-4	25/03/2022 21:56:08	36547	27	task-8tfa	repeat-fpzi#4	20818593	BLIND	6161747		complete			computer	Desktop or Laptop	Windows 10	Chrome 99.0.4844.51	1280x720	1280x601		test items	12	over 18	Spreadsheet1	Spreadsheet1	26	13	1	Screen 1	Zone7	continue_button	8926.4					0	1	0					1	test items	the bench
42	1648259773497	26/03/2022 01:56:13	1648259773526	-4	25/03/2022 21:56:13	36547	27	task-8tfa	repeat-fpzi#4	20818593	BLIND	6161747		complete			computer	Desktop or Laptop	Windows 10	Chrome 99.0.4844.51	1280x720	1280x601		test items	12	over 18	Spreadsheet1	Spreadsheet1	12	14	1	Screen 1	Zone3	response_dropdown	5408.4			zi		0	1	0					1	test items	the deer
43	1648259773622	26/03/2022 01:56:13	1648259773527	-4	25/03/2022 21:56:13	36547	27	task-8tfa	repeat-fpzi#4	20818593	BLIND	6161747		complete			computer	Desktop or Laptop	Windows 10	Chrome 99.0.4844.51	1280x720	1280x601		test items	12	over 18	Spreadsheet1	Spreadsheet1	12	14	1	Screen 1	Zone4	response_text_entry	5408.4		Screen End	alir		0	1	0					1	test items	the deer
44	1648259773622	26/03/2022 01:56:13	1648259773528	-4	25/03/2022 21:56:13	36547	27	task-8tfa	repeat-fpzi#4	20818593	BLIND	6161747		complete			computer	Desktop or Laptop	Windows 10	Chrome 99.0.4844.51	1280x720	1280x601		test items	12	over 18	Spreadsheet1	Spreadsheet1	12	14	1	Screen 1	Zone7	continue_button	5408.4					0	1	0					1	test items	the deer
45	1648259787730	26/03/2022 01:56:27	1648259787758	-4	25/03/2022 21:56:27	36547	27	task-8tfa	repeat-fpzi#4	20818593	BLIND	6161747		complete			computer	Desktop or Laptop	Windows 10	Chrome 99.0.4844.51	1280x720	1280x601		test items	12	over 18	Spreadsheet1	Spreadsheet1	29	15	1	Screen 1	Zone3	response_dropdown	14215.6			lu		0	1	0					1	test items	the marker
46	1648259787850	26/03/2022 01:56:27	1648259787759	-4	25/03/2022 21:56:27	36547	27	task-8tfa	repeat-fpzi#4	20818593	BLIND	6161747		complete			computer	Desktop or Laptop	Windows 10	Chrome 99.0.4844.51	1280x720	1280x601		test items	12	over 18	Spreadsheet1	Spreadsheet1	29	15	1	Screen 1	Zone4	response_text_entry	14215.6		Screen End	tesulni		0	1	0					1	test items	the marker
47	1648259787850	26/03/2022 01:56:27	1648259787760	-4	25/03/2022 21:56:27	36547	27	task-8tfa	repeat-fpzi#4	20818593	BLIND	6161747		complete			computer	Desktop or Laptop	Windows 10	Chrome 99.0.4844.51	1280x720	1280x601		test items	12	over 18	Spreadsheet1	Spreadsheet1	29	15	1	Screen 1	Zone7	continue_button	14215.6					0	1	0					1	test items	the marker
48	1648259798189	26/03/2022 01:56:38	1648259798225	-4	25/03/2022 21:56:38	36547	27	task-8tfa	repeat-fpzi#4	20818593	BLIND	6161747		complete			computer	Desktop or Laptop	Windows 10	Chrome 99.0.4844.51	1280x720	1280x601		test items	12	over 18	Spreadsheet1	Spreadsheet1	20	16	1	Screen 1	Zone3	response_dropdown	10450.6			lu		0	1	0					1	test items	the cake
49	1648259798313	26/03/2022 01:56:38	1648259798226	-4	25/03/2022 21:56:38	36547	27	task-8tfa	repeat-fpzi#4	20818593	BLIND	6161747		complete			computer	Desktop or Laptop	Windows 10	Chrome 99.0.4844.51	1280x720	1280x601		test items	12	over 18	Spreadsheet1	Spreadsheet1	20	16	1	Screen 1	Zone4	response_text_entry	10450.6		Screen End	guyter		0	1	0					1	test items	the cake
50	1648259798313	26/03/2022 01:56:38	1648259798226	-4	25/03/2022 21:56:38	36547	27	task-8tfa	repeat-fpzi#4	20818593	BLIND	6161747		complete			computer	Desktop or Laptop	Windows 10	Chrome 99.0.4844.51	1280x720	1280x601		test items	12	over 18	Spreadsheet1	Spreadsheet1	20	16	1	Screen 1	Zone7	continue_button	10450.6					0	1	0					1	test items	the cake
51	1648259810990	26/03/2022 01:56:50	1648259811026	-4	25/03/2022 21:56:51	36547	27	task-8tfa	repeat-fpzi#4	20818593	BLIND	6161747		complete			computer	Desktop or Laptop	Windows 10	Chrome 99.0.4844.51	1280x720	1280x601		test items	12	over 18	Spreadsheet1	Spreadsheet1	11	17	1	Screen 1	Zone3	response_dropdown	12793.6			mo		0	1	0					1	test items	the ship
52	1648259811126	26/03/2022 01:56:51	1648259811028	-4	25/03/2022 21:56:51	36547	27	task-8tfa	repeat-fpzi#4	20818593	BLIND	6161747		complete			computer	Desktop or Laptop	Windows 10	Chrome 99.0.4844.51	1280x720	1280x601		test items	12	over 18	Spreadsheet1	Spreadsheet1	11	17	1	Screen 1	Zone4	response_text_entry	12793.6		Screen End	pipshre		0	1	0					1	test items	the ship
53	1648259811126	26/03/2022 01:56:51	1648259811028	-4	25/03/2022 21:56:51	36547	27	task-8tfa	repeat-fpzi#4	20818593	BLIND	6161747		complete			computer	Desktop or Laptop	Windows 10	Chrome 99.0.4844.51	1280x720	1280x601		test items	12	over 18	Spreadsheet1	Spreadsheet1	11	17	1	Screen 1	Zone7	continue_button	12793.6					0	1	0					1	test items	the ship
54	1648259848600	26/03/2022 01:57:28	1648259848633	-4	25/03/2022 21:57:28	36547	27	task-8tfa	repeat-fpzi#4	20818593	BLIND	6161747		complete			computer	Desktop or Laptop	Windows 10	Chrome 99.0.4844.51	1280x720	1280x601		test items	12	over 18	Spreadsheet1	Spreadsheet1	19	18	1	Screen 1	Zone3	response_dropdown	37592.9			zi		0	1	0					1	test items	the zebra
55	1648259848737	26/03/2022 01:57:28	1648259848636	-4	25/03/2022 21:57:28	36547	27	task-8tfa	repeat-fpzi#4	20818593	BLIND	6161747		complete			computer	Desktop or Laptop	Windows 10	Chrome 99.0.4844.51	1280x720	1280x601		test items	12	over 18	Spreadsheet1	Spreadsheet1	19	18	1	Screen 1	Zone4	response_text_entry	37592.9		Screen End	nisult		0	1	0					1	test items	the zebra
56	1648259848737	26/03/2022 01:57:28	1648259848636	-4	25/03/2022 21:57:28	36547	27	task-8tfa	repeat-fpzi#4	20818593	BLIND	6161747		complete			computer	Desktop or Laptop	Windows 10	Chrome 99.0.4844.51	1280x720	1280x601		test items	12	over 18	Spreadsheet1	Spreadsheet1	19	18	1	Screen 1	Zone7	continue_button	37592.9					0	1	0					1	test items	the zebra
57	1648259862416	26/03/2022 01:57:42	1648259862446	-4	25/03/2022 21:57:42	36547	27	task-8tfa	repeat-fpzi#4	20818593	BLIND	6161747		complete			computer	Desktop or Laptop	Windows 10	Chrome 99.0.4844.51	1280x720	1280x601		test items	12	over 18	Spreadsheet1	Spreadsheet1	25	19	1	Screen 1	Zone3	response_dropdown	13797.6			lu		0	1	0					1	test items	the eraser
58	1648259862530	26/03/2022 01:57:42	1648259862447	-4	25/03/2022 21:57:42	36547	27	task-8tfa	repeat-fpzi#4	20818593	BLIND	6161747		complete			computer	Desktop or Laptop	Windows 10	Chrome 99.0.4844.51	1280x720	1280x601		test items	12	over 18	Spreadsheet1	Spreadsheet1	25	19	1	Screen 1	Zone4	response_text_entry	13797.6		Screen End	vref		0	1	0					1	test items	the eraser
59	1648259862530	26/03/2022 01:57:42	1648259862447	-4	25/03/2022 21:57:42	36547	27	task-8tfa	repeat-fpzi#4	20818593	BLIND	6161747		complete			computer	Desktop or Laptop	Windows 10	Chrome 99.0.4844.51	1280x720	1280x601		test items	12	over 18	Spreadsheet1	Spreadsheet1	25	19	1	Screen 1	Zone7	continue_button	13797.6					0	1	0					1	test items	the eraser
60	1648259878431	26/03/2022 01:57:58	1648259878459	-4	25/03/2022 21:57:58	36547	27	task-8tfa	repeat-fpzi#4	20818593	BLIND	6161747		complete			computer	Desktop or Laptop	Windows 10	Chrome 99.0.4844.51	1280x720	1280x601		test items	12	over 18	Spreadsheet1	Spreadsheet1	22	20	1	Screen 1	Zone3	response_dropdown	15994.9			lu		0	1	0					1	test items	the bacon
61	1648259878548	26/03/2022 01:57:58	1648259878460	-4	25/03/2022 21:57:58	36547	27	task-8tfa	repeat-fpzi#4	20818593	BLIND	6161747		complete			computer	Desktop or Laptop	Windows 10	Chrome 99.0.4844.51	1280x720	1280x601		test items	12	over 18	Spreadsheet1	Spreadsheet1	22	20	1	Screen 1	Zone4	response_text_entry	15994.9		Screen End	nisult		0	1	0					1	test items	the bacon
62	1648259878548	26/03/2022 01:57:58	1648259878460	-4	25/03/2022 21:57:58	36547	27	task-8tfa	repeat-fpzi#4	20818593	BLIND	6161747		complete			computer	Desktop or Laptop	Windows 10	Chrome 99.0.4844.51	1280x720	1280x601		test items	12	over 18	Spreadsheet1	Spreadsheet1	22	20	1	Screen 1	Zone7	continue_button	15994.9					0	1	0					1	test items	the bacon
63	1648259891224	26/03/2022 01:58:11	1648259891262	-4	25/03/2022 21:58:11	36547	27	task-8tfa	repeat-fpzi#4	20818593	BLIND	6161747		complete			computer	Desktop or Laptop	Windows 10	Chrome 99.0.4844.51	1280x720	1280x601		test items	12	over 18	Spreadsheet1	Spreadsheet1	31	21	1	Screen 1	Zone3	response_dropdown	12791.5			mo		0	1	0					1	test items	the couch
64	1648259891342	26/03/2022 01:58:11	1648259891263	-4	25/03/2022 21:58:11	36547	27	task-8tfa	repeat-fpzi#4	20818593	BLIND	6161747		complete			computer	Desktop or Laptop	Windows 10	Chrome 99.0.4844.51	1280x720	1280x601		test items	12	over 18	Spreadsheet1	Spreadsheet1	31	21	1	Screen 1	Zone4	response_text_entry	12791.5		Screen End	gusulter		0	1	0					1	test items	the couch
65	1648259891342	26/03/2022 01:58:11	1648259891263	-4	25/03/2022 21:58:11	36547	27	task-8tfa	repeat-fpzi#4	20818593	BLIND	6161747		complete			computer	Desktop or Laptop	Windows 10	Chrome 99.0.4844.51	1280x720	1280x601		test items	12	over 18	Spreadsheet1	Spreadsheet1	31	21	1	Screen 1	Zone7	continue_button	12791.5					0	1	0					1	test items	the couch
66	1648259904876	26/03/2022 01:58:24	1648259904881	-4	25/03/2022 21:58:24	36547	27	task-8tfa	repeat-fpzi#4	20818593	BLIND	6161747		complete			computer	Desktop or Laptop	Windows 10	Chrome 99.0.4844.51	1280x720	1280x601		test items	12	over 18	Spreadsheet1	Spreadsheet1	24	22	1	Screen 1	Zone3	response_dropdown	13607.6			zi		0	1	0					1	test items	the trash can
67	1648259904987	26/03/2022 01:58:24	1648259904882	-4	25/03/2022 21:58:24	36547	27	task-8tfa	repeat-fpzi#4	20818593	BLIND	6161747		complete			computer	Desktop or Laptop	Windows 10	Chrome 99.0.4844.51	1280x720	1280x601		test items	12	over 18	Spreadsheet1	Spreadsheet1	24	22	1	Screen 1	Zone4	response_text_entry	13607.6		Screen End	womf		0	1	0					1	test items	the trash can
68	1648259904987	26/03/2022 01:58:24	1648259904882	-4	25/03/2022 21:58:24	36547	27	task-8tfa	repeat-fpzi#4	20818593	BLIND	6161747		complete			computer	Desktop or Laptop	Windows 10	Chrome 99.0.4844.51	1280x720	1280x601		test items	12	over 18	Spreadsheet1	Spreadsheet1	24	22	1	Screen 1	Zone7	continue_button	13607.6					0	1	0					1	test items	the trash can
69	1648259915831	26/03/2022 01:58:35	1648259915865	-4	25/03/2022 21:58:35	36547	27	task-8tfa	repeat-fpzi#4	20818593	BLIND	6161747		complete			computer	Desktop or Laptop	Windows 10	Chrome 99.0.4844.51	1280x720	1280x601		test items	12	over 18	Spreadsheet1	Spreadsheet1	27	23	1	Screen 1	Zone3	response_dropdown	10970.9			mo		0	1	0					1	test items	the car
70	1648259915949	26/03/2022 01:58:35	1648259915866	-4	25/03/2022 21:58:35	36547	27	task-8tfa	repeat-fpzi#4	20818593	BLIND	6161747		complete			computer	Desktop or Laptop	Windows 10	Chrome 99.0.4844.51	1280x720	1280x601		test items	12	over 18	Spreadsheet1	Spreadsheet1	27	23	1	Screen 1	Zone4	response_text_entry	10970.9		Screen End	astaga		0	1	0					1	test items	the car
71	1648259915949	26/03/2022 01:58:35	1648259915866	-4	25/03/2022 21:58:35	36547	27	task-8tfa	repeat-fpzi#4	20818593	BLIND	6161747		complete			computer	Desktop or Laptop	Windows 10	Chrome 99.0.4844.51	1280x720	1280x601		test items	12	over 18	Spreadsheet1	Spreadsheet1	27	23	1	Screen 1	Zone7	continue_button	10970.9					0	1	0					1	test items	the car
72	1648259924362	26/03/2022 01:58:44	1648259924386	-4	25/03/2022 21:58:44	36547	27	task-8tfa	repeat-fpzi#4	20818593	BLIND	6161747		complete			computer	Desktop or Laptop	Windows 10	Chrome 99.0.4844.51	1280x720	1280x601		test items	12	over 18	Spreadsheet1	Spreadsheet1	4	24	1	Screen 1	Zone3	response_dropdown	8508.5			zi		0	1	0					1	test items	the lamp
73	1648259924480	26/03/2022 01:58:44	1648259924387	-4	25/03/2022 21:58:44	36547	27	task-8tfa	repeat-fpzi#4	20818593	BLIND	6161747		complete			computer	Desktop or Laptop	Windows 10	Chrome 99.0.4844.51	1280x720	1280x601		test items	12	over 18	Spreadsheet1	Spreadsheet1	4	24	1	Screen 1	Zone4	response_text_entry	8508.5		Screen End	grupaug		0	1	0					1	test items	the lamp
74	1648259924480	26/03/2022 01:58:44	1648259924387	-4	25/03/2022 21:58:44	36547	27	task-8tfa	repeat-fpzi#4	20818593	BLIND	6161747		complete			computer	Desktop or Laptop	Windows 10	Chrome 99.0.4844.51	1280x720	1280x601		test items	12	over 18	Spreadsheet1	Spreadsheet1	4	24	1	Screen 1	Zone7	continue_button	8508.5					0	1	0					1	test items	the lamp
75	1648259932889	26/03/2022 01:58:52	1648259932914	-4	25/03/2022 21:58:52	36547	27	task-8tfa	repeat-fpzi#4	20818593	BLIND	6161747		complete			computer	Desktop or Laptop	Windows 10	Chrome 99.0.4844.51	1280x720	1280x601		test items	12	over 18	Spreadsheet1	Spreadsheet1	21	25	1	Screen 1	Zone3	response_dropdown	8516.8			zi		0	1	0					1	test items	the frog
76	1648259932999	26/03/2022 01:58:52	1648259932915	-4	25/03/2022 21:58:52	36547	27	task-8tfa	repeat-fpzi#4	20818593	BLIND	6161747		complete			computer	Desktop or Laptop	Windows 10	Chrome 99.0.4844.51	1280x720	1280x601		test items	12	over 18	Spreadsheet1	Spreadsheet1	21	25	1	Screen 1	Zone4	response_text_entry	8516.8		Screen End	vandashre		0	1	0					1	test items	the frog
77	1648259932999	26/03/2022 01:58:52	1648259932916	-4	25/03/2022 21:58:52	36547	27	task-8tfa	repeat-fpzi#4	20818593	BLIND	6161747		complete			computer	Desktop or Laptop	Windows 10	Chrome 99.0.4844.51	1280x720	1280x601		test items	12	over 18	Spreadsheet1	Spreadsheet1	21	25	1	Screen 1	Zone7	continue_button	8516.8					0	1	0					1	test items	the frog
78	1648259938974	26/03/2022 01:58:58	1648259939001	-4	25/03/2022 21:58:59	36547	27	task-8tfa	repeat-fpzi#4	20818593	BLIND	6161747		complete			computer	Desktop or Laptop	Windows 10	Chrome 99.0.4844.51	1280x720	1280x601		test items	12	over 18	Spreadsheet1	Spreadsheet1	15	26	1	Screen 1	Zone3	response_dropdown	6073			mo		0	1	0					1	test items	the bus
79	1648259939087	26/03/2022 01:58:59	1648259939002	-4	25/03/2022 21:58:59	36547	27	task-8tfa	repeat-fpzi#4	20818593	BLIND	6161747		complete			computer	Desktop or Laptop	Windows 10	Chrome 99.0.4844.51	1280x720	1280x601		test items	12	over 18	Spreadsheet1	Spreadsheet1	15	26	1	Screen 1	Zone4	response_text_entry	6073		Screen End	kempyo		0	1	0					1	test items	the bus
80	1648259939087	26/03/2022 01:58:59	1648259939003	-4	25/03/2022 21:58:59	36547	27	task-8tfa	repeat-fpzi#4	20818593	BLIND	6161747		complete			computer	Desktop or Laptop	Windows 10	Chrome 99.0.4844.51	1280x720	1280x601		test items	12	over 18	Spreadsheet1	Spreadsheet1	15	26	1	Screen 1	Zone7	continue_button	6073					0	1	0					1	test items	the bus
81	1648259943555	26/03/2022 01:59:03	1648259943586	-4	25/03/2022 21:59:03	36547	27	task-8tfa	repeat-fpzi#4	20818593	BLIND	6161747		complete			computer	Desktop or Laptop	Windows 10	Chrome 99.0.4844.51	1280x720	1280x601		test items	12	over 18	Spreadsheet1	Spreadsheet1	28	27	1	Screen 1	Zone3	response_dropdown	4572.6			zi		0	1	0					1	test items	the bike
82	1648259943675	26/03/2022 01:59:03	1648259943587	-4	25/03/2022 21:59:03	36547	27	task-8tfa	repeat-fpzi#4	20818593	BLIND	6161747		complete			computer	Desktop or Laptop	Windows 10	Chrome 99.0.4844.51	1280x720	1280x601		test items	12	over 18	Spreadsheet1	Spreadsheet1	28	27	1	Screen 1	Zone4	response_text_entry	4572.6		Screen End	alir		0	1	0					1	test items	the bike
83	1648259943675	26/03/2022 01:59:03	1648259943587	-4	25/03/2022 21:59:03	36547	27	task-8tfa	repeat-fpzi#4	20818593	BLIND	6161747		complete			computer	Desktop or Laptop	Windows 10	Chrome 99.0.4844.51	1280x720	1280x601		test items	12	over 18	Spreadsheet1	Spreadsheet1	28	27	1	Screen 1	Zone7	continue_button	4572.6					0	1	0					1	test items	the bike
84	1648259948442	26/03/2022 01:59:08	1648259948464	-4	25/03/2022 21:59:08	36547	27	task-8tfa	repeat-fpzi#4	20818593	BLIND	6161747		complete			computer	Desktop or Laptop	Windows 10	Chrome 99.0.4844.51	1280x720	1280x601		test items	12	over 18	Spreadsheet1	Spreadsheet1	18	28	1	Screen 1	Zone3	response_dropdown	4866.2			lu		0	1	0					1	test items	the plane
85	1648259948548	26/03/2022 01:59:08	1648259948465	-4	25/03/2022 21:59:08	36547	27	task-8tfa	repeat-fpzi#4	20818593	BLIND	6161747		complete			computer	Desktop or Laptop	Windows 10	Chrome 99.0.4844.51	1280x720	1280x601		test items	12	over 18	Spreadsheet1	Spreadsheet1	18	28	1	Screen 1	Zone4	response_text_entry	4866.2		Screen End	astaga		0	1	0					1	test items	the plane
86	1648259948548	26/03/2022 01:59:08	1648259948465	-4	25/03/2022 21:59:08	36547	27	task-8tfa	repeat-fpzi#4	20818593	BLIND	6161747		complete			computer	Desktop or Laptop	Windows 10	Chrome 99.0.4844.51	1280x720	1280x601		test items	12	over 18	Spreadsheet1	Spreadsheet1	18	28	1	Screen 1	Zone7	continue_button	4866.2					0	1	0					1	test items	the plane
87	1648259962928	26/03/2022 01:59:22	1648259962949	-4	25/03/2022 21:59:22	36547	27	task-8tfa	repeat-fpzi#4	20818593	BLIND	6161747		complete			computer	Desktop or Laptop	Windows 10	Chrome 99.0.4844.51	1280x720	1280x601		test items	12	over 18	Spreadsheet1	Spreadsheet1	14	29	1	Screen 1	Zone3	response_dropdown	14474.1			lu		0	1	0					1	test items	the chipmunks
88	1648259963037	26/03/2022 01:59:23	1648259962951	-4	25/03/2022 21:59:22	36547	27	task-8tfa	repeat-fpzi#4	20818593	BLIND	6161747		complete			computer	Desktop or Laptop	Windows 10	Chrome 99.0.4844.51	1280x720	1280x601		test items	12	over 18	Spreadsheet1	Spreadsheet1	14	29	1	Screen 1	Zone4	response_text_entry	14474.1		Screen End	neyn		0	1	0					1	test items	the chipmunks
89	1648259963037	26/03/2022 01:59:23	1648259962951	-4	25/03/2022 21:59:22	36547	27	task-8tfa	repeat-fpzi#4	20818593	BLIND	6161747		complete			computer	Desktop or Laptop	Windows 10	Chrome 99.0.4844.51	1280x720	1280x601		test items	12	over 18	Spreadsheet1	Spreadsheet1	14	29	1	Screen 1	Zone7	continue_button	14474.1					0	1	0					1	test items	the chipmunks
90	1648259971303	26/03/2022 01:59:31	1648259971339	-4	25/03/2022 21:59:31	36547	27	task-8tfa	repeat-fpzi#4	20818593	BLIND	6161747		complete			computer	Desktop or Laptop	Windows 10	Chrome 99.0.4844.51	1280x720	1280x601		test items	12	over 18	Spreadsheet1	Spreadsheet1	8	30	1	Screen 1	Zone3	response_dropdown	8379.4			lu		0	1	0					1	test items	the train
91	1648259971429	26/03/2022 01:59:31	1648259971340	-4	25/03/2022 21:59:31	36547	27	task-8tfa	repeat-fpzi#4	20818593	BLIND	6161747		complete			computer	Desktop or Laptop	Windows 10	Chrome 99.0.4844.51	1280x720	1280x601		test items	12	over 18	Spreadsheet1	Spreadsheet1	8	30	1	Screen 1	Zone4	response_text_entry	8379.4		Screen End	atoree		0	1	0					1	test items	the train
92	1648259971429	26/03/2022 01:59:31	1648259971340	-4	25/03/2022 21:59:31	36547	27	task-8tfa	repeat-fpzi#4	20818593	BLIND	6161747		complete			computer	Desktop or Laptop	Windows 10	Chrome 99.0.4844.51	1280x720	1280x601		test items	12	over 18	Spreadsheet1	Spreadsheet1	8	30	1	Screen 1	Zone7	continue_button	8379.4					0	1	0					1	test items	the train
93	1648259977193	26/03/2022 01:59:37	1648259977224	-4	25/03/2022 21:59:37	36547	27	task-8tfa	repeat-fpzi#4	20818593	BLIND	6161747		complete			computer	Desktop or Laptop	Windows 10	Chrome 99.0.4844.51	1280x720	1280x601		test items	12	over 18	Spreadsheet1	Spreadsheet1	32	1	1	Screen 1	Zone2	continue_button	5879					0	1	0						results
94	1648259977413	26/03/2022 01:59:37	1648259977233	-4	25/03/2022 21:59:37	36547	27	task-8tfa	repeat-fpzi#4	20818593	BLIND	6161747		complete			computer	Desktop or Laptop	Windows 10	Chrome 99.0.4844.51	1280x720	1280x601		test items	12	over 18	Spreadsheet1			END TASK					452596					0	1	0
1	1648610390728	30/03/2022 03:19:50	1648610390553	-4	29/03/2022 23:19:50	36547	27	task-8tfa	repeat-fpzi#4	20926766	BLIND	6188632		complete			mobile	Apple iPhone	iOS 15.2.1	Mobile Safari 15.2	414x896	800x331		test items	12	over 18	Spreadsheet1			BEGIN TASK										0	1	0
2	1648610412161	30/03/2022 03:20:12	1648610412031	-4	29/03/2022 23:20:12	36547	27	task-8tfa	repeat-fpzi#4	20926766	BLIND	6188632		complete			mobile	Apple iPhone	iOS 15.2.1	Mobile Safari 15.2	414x896	414x715		test items	12	over 18	Spreadsheet1	Spreadsheet1	1	1	1	Screen 1	advancementZone	continue_button	21437					0	1	0						instructions	For the following items, translate the given phrase on the bottom left by selecting the appropriate word for "the" from the drop-down menu and then use the word bank to fill in the blank for the correct translation.
3	1648610448037	30/03/2022 03:20:48	1648610447918	-4	29/03/2022 23:20:47	36547	27	task-8tfa	repeat-fpzi#4	20926766	BLIND	6188632		complete			mobile	Apple iPhone	iOS 15.2.1	Mobile Safari 15.2	414x896	800x331		test items	12	over 18	Spreadsheet1	Spreadsheet1	5	1	1	Screen 1	Zone3	response_dropdown	33798			lu		0	1	0					1	test items	the shirt
4	1648610448179	30/03/2022 03:20:48	1648610447922	-4	29/03/2022 23:20:47	36547	27	task-8tfa	repeat-fpzi#4	20926766	BLIND	6188632		complete			mobile	Apple iPhone	iOS 15.2.1	Mobile Safari 15.2	414x896	800x331		test items	12	over 18	Spreadsheet1	Spreadsheet1	5	1	1	Screen 1	Zone4	response_text_entry	33798		Screen End	womf		0	1	0					1	test items	the shirt
5	1648610448179	30/03/2022 03:20:48	1648610447922	-4	29/03/2022 23:20:47	36547	27	task-8tfa	repeat-fpzi#4	20926766	BLIND	6188632		complete			mobile	Apple iPhone	iOS 15.2.1	Mobile Safari 15.2	414x896	800x331		test items	12	over 18	Spreadsheet1	Spreadsheet1	5	1	1	Screen 1	Zone7	continue_button	33798					0	1	0					1	test items	the shirt
6	1648610460990	30/03/2022 03:21:00	1648610460878	-4	29/03/2022 23:21:00	36547	27	task-8tfa	repeat-fpzi#4	20926766	BLIND	6188632		complete			mobile	Apple iPhone	iOS 15.2.1	Mobile Safari 15.2	414x896	800x331		test items	12	over 18	Spreadsheet1	Spreadsheet1	13	2	1	Screen 1	Zone3	response_dropdown	12917			lu		0	1	0					1	test items	the pen
7	1648610461140	30/03/2022 03:21:01	1648610460881	-4	29/03/2022 23:21:00	36547	27	task-8tfa	repeat-fpzi#4	20926766	BLIND	6188632		complete			mobile	Apple iPhone	iOS 15.2.1	Mobile Safari 15.2	414x896	800x331		test items	12	over 18	Spreadsheet1	Spreadsheet1	13	2	1	Screen 1	Zone4	response_text_entry	12917		Screen End	alir		1	0	0					1	test items	the pen
8	1648610461140	30/03/2022 03:21:01	1648610460881	-4	29/03/2022 23:21:00	36547	27	task-8tfa	repeat-fpzi#4	20926766	BLIND	6188632		complete			mobile	Apple iPhone	iOS 15.2.1	Mobile Safari 15.2	414x896	800x331		test items	12	over 18	Spreadsheet1	Spreadsheet1	13	2	1	Screen 1	Zone7	continue_button	12917					0	1	0					1	test items	the pen
9	1648610483408	30/03/2022 03:21:23	1648610483290	-4	29/03/2022 23:21:23	36547	27	task-8tfa	repeat-fpzi#4	20926766	BLIND	6188632		complete			mobile	Apple iPhone	iOS 15.2.1	Mobile Safari 15.2	414x896	800x331		test items	12	over 18	Spreadsheet1	Spreadsheet1	16	3	1	Screen 1	Zone3	response_dropdown	22374			mo		0	1	0					1	test items	the chair
10	1648610483573	30/03/2022 03:21:23	1648610483294	-4	29/03/2022 23:21:23	36547	27	task-8tfa	repeat-fpzi#4	20926766	BLIND	6188632		complete			mobile	Apple iPhone	iOS 15.2.1	Mobile Safari 15.2	414x896	800x331		test items	12	over 18	Spreadsheet1	Spreadsheet1	16	3	1	Screen 1	Zone4	response_text_entry	22374		Screen End	gruperv		0	1	0					1	test items	the chair
11	1648610483573	30/03/2022 03:21:23	1648610483295	-4	29/03/2022 23:21:23	36547	27	task-8tfa	repeat-fpzi#4	20926766	BLIND	6188632		complete			mobile	Apple iPhone	iOS 15.2.1	Mobile Safari 15.2	414x896	800x331		test items	12	over 18	Spreadsheet1	Spreadsheet1	16	3	1	Screen 1	Zone7	continue_button	22374					0	1	0					1	test items	the chair
12	1648610497040	30/03/2022 03:21:37	1648610496917	-4	29/03/2022 23:21:36	36547	27	task-8tfa	repeat-fpzi#4	20926766	BLIND	6188632		complete			mobile	Apple iPhone	iOS 15.2.1	Mobile Safari 15.2	414x896	800x331		test items	12	over 18	Spreadsheet1	Spreadsheet1	10	4	1	Screen 1	Zone3	response_dropdown	13585			zi		0	1	0					1	test items	the pot
13	1648610497191	30/03/2022 03:21:37	1648610496920	-4	29/03/2022 23:21:36	36547	27	task-8tfa	repeat-fpzi#4	20926766	BLIND	6188632		complete			mobile	Apple iPhone	iOS 15.2.1	Mobile Safari 15.2	414x896	800x331		test items	12	over 18	Spreadsheet1	Spreadsheet1	10	4	1	Screen 1	Zone4	response_text_entry	13585		Screen End	atoree		1	0	0					1	test items	the pot
14	1648610497191	30/03/2022 03:21:37	1648610496920	-4	29/03/2022 23:21:36	36547	27	task-8tfa	repeat-fpzi#4	20926766	BLIND	6188632		complete			mobile	Apple iPhone	iOS 15.2.1	Mobile Safari 15.2	414x896	800x331		test items	12	over 18	Spreadsheet1	Spreadsheet1	10	4	1	Screen 1	Zone7	continue_button	13585					0	1	0					1	test items	the pot
15	1648610513567	30/03/2022 03:21:53	1648610513439	-4	29/03/2022 23:21:53	36547	27	task-8tfa	repeat-fpzi#4	20926766	BLIND	6188632		complete			mobile	Apple iPhone	iOS 15.2.1	Mobile Safari 15.2	414x896	800x331		test items	12	over 18	Spreadsheet1	Spreadsheet1	17	5	1	Screen 1	Zone3	response_dropdown	16487			zi		0	1	0					1	test items	the apple
16	1648610513696	30/03/2022 03:21:53	1648610513443	-4	29/03/2022 23:21:53	36547	27	task-8tfa	repeat-fpzi#4	20926766	BLIND	6188632		complete			mobile	Apple iPhone	iOS 15.2.1	Mobile Safari 15.2	414x896	800x331		test items	12	over 18	Spreadsheet1	Spreadsheet1	17	5	1	Screen 1	Zone4	response_text_entry	16487		Screen End	reslum		0	1	0					1	test items	the apple
17	1648610513696	30/03/2022 03:21:53	1648610513443	-4	29/03/2022 23:21:53	36547	27	task-8tfa	repeat-fpzi#4	20926766	BLIND	6188632		complete			mobile	Apple iPhone	iOS 15.2.1	Mobile Safari 15.2	414x896	800x331		test items	12	over 18	Spreadsheet1	Spreadsheet1	17	5	1	Screen 1	Zone7	continue_button	16487					0	1	0					1	test items	the apple
18	1648610525448	30/03/2022 03:22:05	1648610525323	-4	29/03/2022 23:22:05	36547	27	task-8tfa	repeat-fpzi#4	20926766	BLIND	6188632		complete			mobile	Apple iPhone	iOS 15.2.1	Mobile Safari 15.2	414x896	800x331		test items	12	over 18	Spreadsheet1	Spreadsheet1	18	6	1	Screen 1	Zone3	response_dropdown	11846			mo		0	1	0					1	test items	the plane
19	1648610525574	30/03/2022 03:22:05	1648610525327	-4	29/03/2022 23:22:05	36547	27	task-8tfa	repeat-fpzi#4	20926766	BLIND	6188632		complete			mobile	Apple iPhone	iOS 15.2.1	Mobile Safari 15.2	414x896	800x331		test items	12	over 18	Spreadsheet1	Spreadsheet1	18	6	1	Screen 1	Zone4	response_text_entry	11846		Screen End	guyter		0	1	0					1	test items	the plane
20	1648610525574	30/03/2022 03:22:05	1648610525328	-4	29/03/2022 23:22:05	36547	27	task-8tfa	repeat-fpzi#4	20926766	BLIND	6188632		complete			mobile	Apple iPhone	iOS 15.2.1	Mobile Safari 15.2	414x896	800x331		test items	12	over 18	Spreadsheet1	Spreadsheet1	18	6	1	Screen 1	Zone7	continue_button	11846					0	1	0					1	test items	the plane
21	1648610542195	30/03/2022 03:22:22	1648610542027	-4	29/03/2022 23:22:22	36547	27	task-8tfa	repeat-fpzi#4	20926766	BLIND	6188632		complete			mobile	Apple iPhone	iOS 15.2.1	Mobile Safari 15.2	414x896	800x331		test items	12	over 18	Spreadsheet1	Spreadsheet1	14	7	1	Screen 1	Zone3	response_dropdown	16663			lu		0	1	0					1	test items	the chipmunks
22	1648610542312	30/03/2022 03:22:22	1648610542030	-4	29/03/2022 23:22:22	36547	27	task-8tfa	repeat-fpzi#4	20926766	BLIND	6188632		complete			mobile	Apple iPhone	iOS 15.2.1	Mobile Safari 15.2	414x896	800x331		test items	12	over 18	Spreadsheet1	Spreadsheet1	14	7	1	Screen 1	Zone4	response_text_entry	16663		Screen End	pipshre		0	1	0					1	test items	the chipmunks
23	1648610542312	30/03/2022 03:22:22	1648610542030	-4	29/03/2022 23:22:22	36547	27	task-8tfa	repeat-fpzi#4	20926766	BLIND	6188632		complete			mobile	Apple iPhone	iOS 15.2.1	Mobile Safari 15.2	414x896	800x331		test items	12	over 18	Spreadsheet1	Spreadsheet1	14	7	1	Screen 1	Zone7	continue_button	16663					0	1	0					1	test items	the chipmunks
24	1648610557591	30/03/2022 03:22:37	1648610557475	-4	29/03/2022 23:22:37	36547	27	task-8tfa	repeat-fpzi#4	20926766	BLIND	6188632		complete			mobile	Apple iPhone	iOS 15.2.1	Mobile Safari 15.2	414x896	800x331		test items	12	over 18	Spreadsheet1	Spreadsheet1	2	8	1	Screen 1	Zone3	response_dropdown	15414			lu		0	1	0					1	test items	the raspberry
25	1648610557704	30/03/2022 03:22:37	1648610557478	-4	29/03/2022 23:22:37	36547	27	task-8tfa	repeat-fpzi#4	20926766	BLIND	6188632		complete			mobile	Apple iPhone	iOS 15.2.1	Mobile Safari 15.2	414x896	800x331		test items	12	over 18	Spreadsheet1	Spreadsheet1	2	8	1	Screen 1	Zone4	response_text_entry	15414		Screen End	astaga		0	1	0					1	test items	the raspberry
26	1648610557704	30/03/2022 03:22:37	1648610557478	-4	29/03/2022 23:22:37	36547	27	task-8tfa	repeat-fpzi#4	20926766	BLIND	6188632		complete			mobile	Apple iPhone	iOS 15.2.1	Mobile Safari 15.2	414x896	800x331		test items	12	over 18	Spreadsheet1	Spreadsheet1	2	8	1	Screen 1	Zone7	continue_button	15414					0	1	0					1	test items	the raspberry
27	1648610576575	30/03/2022 03:22:56	1648610576447	-4	29/03/2022 23:22:56	36547	27	task-8tfa	repeat-fpzi#4	20926766	BLIND	6188632		complete			mobile	Apple iPhone	iOS 15.2.1	Mobile Safari 15.2	414x896	800x331		test items	12	over 18	Spreadsheet1	Spreadsheet1	23	9	1	Screen 1	Zone3	response_dropdown	18939			mo		0	1	0					1	test items	the burger
28	1648610576758	30/03/2022 03:22:56	1648610576451	-4	29/03/2022 23:22:56	36547	27	task-8tfa	repeat-fpzi#4	20926766	BLIND	6188632		complete			mobile	Apple iPhone	iOS 15.2.1	Mobile Safari 15.2	414x896	800x331		test items	12	over 18	Spreadsheet1	Spreadsheet1	23	9	1	Screen 1	Zone4	response_text_entry	18939		Screen End	gusulter		0	1	0					1	test items	the burger
29	1648610576758	30/03/2022 03:22:56	1648610576451	-4	29/03/2022 23:22:56	36547	27	task-8tfa	repeat-fpzi#4	20926766	BLIND	6188632		complete			mobile	Apple iPhone	iOS 15.2.1	Mobile Safari 15.2	414x896	800x331		test items	12	over 18	Spreadsheet1	Spreadsheet1	23	9	1	Screen 1	Zone7	continue_button	18939					0	1	0					1	test items	the burger
30	1648610593345	30/03/2022 03:23:13	1648610593236	-4	29/03/2022 23:23:13	36547	27	task-8tfa	repeat-fpzi#4	20926766	BLIND	6188632		complete			mobile	Apple iPhone	iOS 15.2.1	Mobile Safari 15.2	414x896	800x331		test items	12	over 18	Spreadsheet1	Spreadsheet1	21	10	1	Screen 1	Zone3	response_dropdown	16752			mo		0	1	0					1	test items	the frog
31	1648610593571	30/03/2022 03:23:13	1648610593241	-4	29/03/2022 23:23:13	36547	27	task-8tfa	repeat-fpzi#4	20926766	BLIND	6188632		complete			mobile	Apple iPhone	iOS 15.2.1	Mobile Safari 15.2	414x896	800x331		test items	12	over 18	Spreadsheet1	Spreadsheet1	21	10	1	Screen 1	Zone4	response_text_entry	16752		Screen End	gruprif		0	1	0					1	test items	the frog
32	1648610593571	30/03/2022 03:23:13	1648610593241	-4	29/03/2022 23:23:13	36547	27	task-8tfa	repeat-fpzi#4	20926766	BLIND	6188632		complete			mobile	Apple iPhone	iOS 15.2.1	Mobile Safari 15.2	414x896	800x331		test items	12	over 18	Spreadsheet1	Spreadsheet1	21	10	1	Screen 1	Zone7	continue_button	16752					0	1	0					1	test items	the frog
33	1648610607849	30/03/2022 03:23:27	1648610607737	-4	29/03/2022 23:23:27	36547	27	task-8tfa	repeat-fpzi#4	20926766	BLIND	6188632		complete			mobile	Apple iPhone	iOS 15.2.1	Mobile Safari 15.2	414x896	800x331		test items	12	over 18	Spreadsheet1	Spreadsheet1	9	11	1	Screen 1	Zone3	response_dropdown	14459			lu		0	1	0					1	test items	the broccoli
34	1648610607973	30/03/2022 03:23:27	1648610607740	-4	29/03/2022 23:23:27	36547	27	task-8tfa	repeat-fpzi#4	20926766	BLIND	6188632		complete			mobile	Apple iPhone	iOS 15.2.1	Mobile Safari 15.2	414x896	800x331		test items	12	over 18	Spreadsheet1	Spreadsheet1	9	11	1	Screen 1	Zone4	response_text_entry	14459		Screen End	astaga		0	1	0					1	test items	the broccoli
35	1648610607973	30/03/2022 03:23:27	1648610607740	-4	29/03/2022 23:23:27	36547	27	task-8tfa	repeat-fpzi#4	20926766	BLIND	6188632		complete			mobile	Apple iPhone	iOS 15.2.1	Mobile Safari 15.2	414x896	800x331		test items	12	over 18	Spreadsheet1	Spreadsheet1	9	11	1	Screen 1	Zone7	continue_button	14459					0	1	0					1	test items	the broccoli
36	1648610621799	30/03/2022 03:23:41	1648610621682	-4	29/03/2022 23:23:41	36547	27	task-8tfa	repeat-fpzi#4	20926766	BLIND	6188632		complete			mobile	Apple iPhone	iOS 15.2.1	Mobile Safari 15.2	414x896	800x331		test items	12	over 18	Spreadsheet1	Spreadsheet1	7	12	1	Screen 1	Zone3	response_dropdown	13914			mo		0	1	0					1	test items	the flower
37	1648610621922	30/03/2022 03:23:41	1648610621685	-4	29/03/2022 23:23:41	36547	27	task-8tfa	repeat-fpzi#4	20926766	BLIND	6188632		complete			mobile	Apple iPhone	iOS 15.2.1	Mobile Safari 15.2	414x896	800x331		test items	12	over 18	Spreadsheet1	Spreadsheet1	7	12	1	Screen 1	Zone4	response_text_entry	13914		Screen End	grubple		0	1	0					1	test items	the flower
38	1648610621922	30/03/2022 03:23:41	1648610621685	-4	29/03/2022 23:23:41	36547	27	task-8tfa	repeat-fpzi#4	20926766	BLIND	6188632		complete			mobile	Apple iPhone	iOS 15.2.1	Mobile Safari 15.2	414x896	800x331		test items	12	over 18	Spreadsheet1	Spreadsheet1	7	12	1	Screen 1	Zone7	continue_button	13914					0	1	0					1	test items	the flower
39	1648610637662	30/03/2022 03:23:57	1648610637546	-4	29/03/2022 23:23:57	36547	27	task-8tfa	repeat-fpzi#4	20926766	BLIND	6188632		complete			mobile	Apple iPhone	iOS 15.2.1	Mobile Safari 15.2	414x896	800x331		test items	12	over 18	Spreadsheet1	Spreadsheet1	31	13	1	Screen 1	Zone3	response_dropdown	15831			zi		0	1	0					1	test items	the couch
40	1648610637797	30/03/2022 03:23:57	1648610637550	-4	29/03/2022 23:23:57	36547	27	task-8tfa	repeat-fpzi#4	20926766	BLIND	6188632		complete			mobile	Apple iPhone	iOS 15.2.1	Mobile Safari 15.2	414x896	800x331		test items	12	over 18	Spreadsheet1	Spreadsheet1	31	13	1	Screen 1	Zone4	response_text_entry	15831		Screen End	vref		0	1	0					1	test items	the couch
41	1648610637797	30/03/2022 03:23:57	1648610637550	-4	29/03/2022 23:23:57	36547	27	task-8tfa	repeat-fpzi#4	20926766	BLIND	6188632		complete			mobile	Apple iPhone	iOS 15.2.1	Mobile Safari 15.2	414x896	800x331		test items	12	over 18	Spreadsheet1	Spreadsheet1	31	13	1	Screen 1	Zone7	continue_button	15831					0	1	0					1	test items	the couch
42	1648610647454	30/03/2022 03:24:07	1648610647324	-4	29/03/2022 23:24:07	36547	27	task-8tfa	repeat-fpzi#4	20926766	BLIND	6188632		complete			mobile	Apple iPhone	iOS 15.2.1	Mobile Safari 15.2	414x896	800x331		test items	12	over 18	Spreadsheet1	Spreadsheet1	20	14	1	Screen 1	Zone3	response_dropdown	9741			lu		0	1	0					1	test items	the cake
43	1648610647613	30/03/2022 03:24:07	1648610647328	-4	29/03/2022 23:24:07	36547	27	task-8tfa	repeat-fpzi#4	20926766	BLIND	6188632		complete			mobile	Apple iPhone	iOS 15.2.1	Mobile Safari 15.2	414x896	800x331		test items	12	over 18	Spreadsheet1	Spreadsheet1	20	14	1	Screen 1	Zone4	response_text_entry	9741		Screen End	mayb		0	1	0					1	test items	the cake
44	1648610647613	30/03/2022 03:24:07	1648610647328	-4	29/03/2022 23:24:07	36547	27	task-8tfa	repeat-fpzi#4	20926766	BLIND	6188632		complete			mobile	Apple iPhone	iOS 15.2.1	Mobile Safari 15.2	414x896	800x331		test items	12	over 18	Spreadsheet1	Spreadsheet1	20	14	1	Screen 1	Zone7	continue_button	9741					0	1	0					1	test items	the cake
45	1648610656875	30/03/2022 03:24:16	1648610656753	-4	29/03/2022 23:24:16	36547	27	task-8tfa	repeat-fpzi#4	20926766	BLIND	6188632		complete			mobile	Apple iPhone	iOS 15.2.1	Mobile Safari 15.2	414x896	800x331		test items	12	over 18	Spreadsheet1	Spreadsheet1	3	15	1	Screen 1	Zone3	response_dropdown	9392			lu		0	1	0					1	test items	the table
46	1648610657042	30/03/2022 03:24:17	1648610656756	-4	29/03/2022 23:24:16	36547	27	task-8tfa	repeat-fpzi#4	20926766	BLIND	6188632		complete			mobile	Apple iPhone	iOS 15.2.1	Mobile Safari 15.2	414x896	800x331		test items	12	over 18	Spreadsheet1	Spreadsheet1	3	15	1	Screen 1	Zone4	response_text_entry	9392		Screen End	kemypo		1	0	0					1	test items	the table
47	1648610657042	30/03/2022 03:24:17	1648610656756	-4	29/03/2022 23:24:16	36547	27	task-8tfa	repeat-fpzi#4	20926766	BLIND	6188632		complete			mobile	Apple iPhone	iOS 15.2.1	Mobile Safari 15.2	414x896	800x331		test items	12	over 18	Spreadsheet1	Spreadsheet1	3	15	1	Screen 1	Zone7	continue_button	9392					0	1	0					1	test items	the table
48	1648610670432	30/03/2022 03:24:30	1648610670301	-4	29/03/2022 23:24:30	36547	27	task-8tfa	repeat-fpzi#4	20926766	BLIND	6188632		complete			mobile	Apple iPhone	iOS 15.2.1	Mobile Safari 15.2	414x896	800x331		test items	12	over 18	Spreadsheet1	Spreadsheet1	24	16	1	Screen 1	Zone3	response_dropdown	13513			lu		0	1	0					1	test items	the trash can
49	1648610670564	30/03/2022 03:24:30	1648610670304	-4	29/03/2022 23:24:30	36547	27	task-8tfa	repeat-fpzi#4	20926766	BLIND	6188632		complete			mobile	Apple iPhone	iOS 15.2.1	Mobile Safari 15.2	414x896	800x331		test items	12	over 18	Spreadsheet1	Spreadsheet1	24	16	1	Screen 1	Zone4	response_text_entry	13513		Screen End	pasulpei		1	0	0					1	test items	the trash can
50	1648610670564	30/03/2022 03:24:30	1648610670304	-4	29/03/2022 23:24:30	36547	27	task-8tfa	repeat-fpzi#4	20926766	BLIND	6188632		complete			mobile	Apple iPhone	iOS 15.2.1	Mobile Safari 15.2	414x896	800x331		test items	12	over 18	Spreadsheet1	Spreadsheet1	24	16	1	Screen 1	Zone7	continue_button	13513					0	1	0					1	test items	the trash can
51	1648610678868	30/03/2022 03:24:38	1648610678747	-4	29/03/2022 23:24:38	36547	27	task-8tfa	repeat-fpzi#4	20926766	BLIND	6188632		complete			mobile	Apple iPhone	iOS 15.2.1	Mobile Safari 15.2	414x896	800x331		test items	12	over 18	Spreadsheet1	Spreadsheet1	22	17	1	Screen 1	Zone3	response_dropdown	8413			zi		0	1	0					1	test items	the bacon
52	1648610679052	30/03/2022 03:24:39	1648610678751	-4	29/03/2022 23:24:38	36547	27	task-8tfa	repeat-fpzi#4	20926766	BLIND	6188632		complete			mobile	Apple iPhone	iOS 15.2.1	Mobile Safari 15.2	414x896	800x331		test items	12	over 18	Spreadsheet1	Spreadsheet1	22	17	1	Screen 1	Zone4	response_text_entry	8413		Screen End	nandef		1	0	0					1	test items	the bacon
53	1648610679052	30/03/2022 03:24:39	1648610678751	-4	29/03/2022 23:24:38	36547	27	task-8tfa	repeat-fpzi#4	20926766	BLIND	6188632		complete			mobile	Apple iPhone	iOS 15.2.1	Mobile Safari 15.2	414x896	800x331		test items	12	over 18	Spreadsheet1	Spreadsheet1	22	17	1	Screen 1	Zone7	continue_button	8413					0	1	0					1	test items	the bacon
54	1648610687217	30/03/2022 03:24:47	1648610687101	-4	29/03/2022 23:24:47	36547	27	task-8tfa	repeat-fpzi#4	20926766	BLIND	6188632		complete			mobile	Apple iPhone	iOS 15.2.1	Mobile Safari 15.2	414x896	800x331		test items	12	over 18	Spreadsheet1	Spreadsheet1	12	18	1	Screen 1	Zone3	response_dropdown	8317			lu		0	1	0					1	test items	the deer
55	1648610687346	30/03/2022 03:24:47	1648610687104	-4	29/03/2022 23:24:47	36547	27	task-8tfa	repeat-fpzi#4	20926766	BLIND	6188632		complete			mobile	Apple iPhone	iOS 15.2.1	Mobile Safari 15.2	414x896	800x331		test items	12	over 18	Spreadsheet1	Spreadsheet1	12	18	1	Screen 1	Zone4	response_text_entry	8317		Screen End	danydit		0	1	0					1	test items	the deer
56	1648610687346	30/03/2022 03:24:47	1648610687104	-4	29/03/2022 23:24:47	36547	27	task-8tfa	repeat-fpzi#4	20926766	BLIND	6188632		complete			mobile	Apple iPhone	iOS 15.2.1	Mobile Safari 15.2	414x896	800x331		test items	12	over 18	Spreadsheet1	Spreadsheet1	12	18	1	Screen 1	Zone7	continue_button	8317					0	1	0					1	test items	the deer
57	1648610697543	30/03/2022 03:24:57	1648610697432	-4	29/03/2022 23:24:57	36547	27	task-8tfa	repeat-fpzi#4	20926766	BLIND	6188632		complete			mobile	Apple iPhone	iOS 15.2.1	Mobile Safari 15.2	414x896	800x331		test items	12	over 18	Spreadsheet1	Spreadsheet1	11	19	1	Screen 1	Zone3	response_dropdown	10299			lu		0	1	0					1	test items	the ship
58	1648610697734	30/03/2022 03:24:57	1648610697435	-4	29/03/2022 23:24:57	36547	27	task-8tfa	repeat-fpzi#4	20926766	BLIND	6188632		complete			mobile	Apple iPhone	iOS 15.2.1	Mobile Safari 15.2	414x896	800x331		test items	12	over 18	Spreadsheet1	Spreadsheet1	11	19	1	Screen 1	Zone4	response_text_entry	10299		Screen End	butoshre		0	1	0					1	test items	the ship
59	1648610697734	30/03/2022 03:24:57	1648610697435	-4	29/03/2022 23:24:57	36547	27	task-8tfa	repeat-fpzi#4	20926766	BLIND	6188632		complete			mobile	Apple iPhone	iOS 15.2.1	Mobile Safari 15.2	414x896	800x331		test items	12	over 18	Spreadsheet1	Spreadsheet1	11	19	1	Screen 1	Zone7	continue_button	10299					0	1	0					1	test items	the ship
60	1648610713516	30/03/2022 03:25:13	1648610713397	-4	29/03/2022 23:25:13	36547	27	task-8tfa	repeat-fpzi#4	20926766	BLIND	6188632		complete			mobile	Apple iPhone	iOS 15.2.1	Mobile Safari 15.2	414x896	800x331		test items	12	over 18	Spreadsheet1	Spreadsheet1	8	20	1	Screen 1	Zone3	response_dropdown	15929			lu		0	1	0					1	test items	the train
61	1648610713662	30/03/2022 03:25:13	1648610713400	-4	29/03/2022 23:25:13	36547	27	task-8tfa	repeat-fpzi#4	20926766	BLIND	6188632		complete			mobile	Apple iPhone	iOS 15.2.1	Mobile Safari 15.2	414x896	800x331		test items	12	over 18	Spreadsheet1	Spreadsheet1	8	20	1	Screen 1	Zone4	response_text_entry	15929		Screen End	megleshre		0	1	0					1	test items	the train
62	1648610713662	30/03/2022 03:25:13	1648610713400	-4	29/03/2022 23:25:13	36547	27	task-8tfa	repeat-fpzi#4	20926766	BLIND	6188632		complete			mobile	Apple iPhone	iOS 15.2.1	Mobile Safari 15.2	414x896	800x331		test items	12	over 18	Spreadsheet1	Spreadsheet1	8	20	1	Screen 1	Zone7	continue_button	15929					0	1	0					1	test items	the train
63	1648610723182	30/03/2022 03:25:23	1648610723052	-4	29/03/2022 23:25:23	36547	27	task-8tfa	repeat-fpzi#4	20926766	BLIND	6188632		complete			mobile	Apple iPhone	iOS 15.2.1	Mobile Safari 15.2	414x896	800x331		test items	12	over 18	Spreadsheet1	Spreadsheet1	26	21	1	Screen 1	Zone3	response_dropdown	9623			zi		0	1	0					1	test items	the bench
64	1648610723302	30/03/2022 03:25:23	1648610723056	-4	29/03/2022 23:25:23	36547	27	task-8tfa	repeat-fpzi#4	20926766	BLIND	6188632		complete			mobile	Apple iPhone	iOS 15.2.1	Mobile Safari 15.2	414x896	800x331		test items	12	over 18	Spreadsheet1	Spreadsheet1	26	21	1	Screen 1	Zone4	response_text_entry	9623		Screen End	asei		0	1	0					1	test items	the bench
65	1648610723302	30/03/2022 03:25:23	1648610723057	-4	29/03/2022 23:25:23	36547	27	task-8tfa	repeat-fpzi#4	20926766	BLIND	6188632		complete			mobile	Apple iPhone	iOS 15.2.1	Mobile Safari 15.2	414x896	800x331		test items	12	over 18	Spreadsheet1	Spreadsheet1	26	21	1	Screen 1	Zone7	continue_button	9623					0	1	0					1	test items	the bench
66	1648610734674	30/03/2022 03:25:34	1648610734551	-4	29/03/2022 23:25:34	36547	27	task-8tfa	repeat-fpzi#4	20926766	BLIND	6188632		complete			mobile	Apple iPhone	iOS 15.2.1	Mobile Safari 15.2	414x896	800x331		test items	12	over 18	Spreadsheet1	Spreadsheet1	27	22	1	Screen 1	Zone3	response_dropdown	11463			zi		0	1	0					1	test items	the car
67	1648610734876	30/03/2022 03:25:34	1648610734554	-4	29/03/2022 23:25:34	36547	27	task-8tfa	repeat-fpzi#4	20926766	BLIND	6188632		complete			mobile	Apple iPhone	iOS 15.2.1	Mobile Safari 15.2	414x896	800x331		test items	12	over 18	Spreadsheet1	Spreadsheet1	27	22	1	Screen 1	Zone4	response_text_entry	11463		Screen End	atoree		0	1	0					1	test items	the car
68	1648610734876	30/03/2022 03:25:34	1648610734554	-4	29/03/2022 23:25:34	36547	27	task-8tfa	repeat-fpzi#4	20926766	BLIND	6188632		complete			mobile	Apple iPhone	iOS 15.2.1	Mobile Safari 15.2	414x896	800x331		test items	12	over 18	Spreadsheet1	Spreadsheet1	27	22	1	Screen 1	Zone7	continue_button	11463					0	1	0					1	test items	the car
69	1648610744148	30/03/2022 03:25:44	1648610744013	-4	29/03/2022 23:25:44	36547	27	task-8tfa	repeat-fpzi#4	20926766	BLIND	6188632		complete			mobile	Apple iPhone	iOS 15.2.1	Mobile Safari 15.2	414x896	800x331		test items	12	over 18	Spreadsheet1	Spreadsheet1	28	23	1	Screen 1	Zone3	response_dropdown	9428			zi		0	1	0					1	test items	the bike
70	1648610744288	30/03/2022 03:25:44	1648610744017	-4	29/03/2022 23:25:44	36547	27	task-8tfa	repeat-fpzi#4	20926766	BLIND	6188632		complete			mobile	Apple iPhone	iOS 15.2.1	Mobile Safari 15.2	414x896	800x331		test items	12	over 18	Spreadsheet1	Spreadsheet1	28	23	1	Screen 1	Zone4	response_text_entry	9428		Screen End	arotep		0	1	0					1	test items	the bike
71	1648610744288	30/03/2022 03:25:44	1648610744018	-4	29/03/2022 23:25:44	36547	27	task-8tfa	repeat-fpzi#4	20926766	BLIND	6188632		complete			mobile	Apple iPhone	iOS 15.2.1	Mobile Safari 15.2	414x896	800x331		test items	12	over 18	Spreadsheet1	Spreadsheet1	28	23	1	Screen 1	Zone7	continue_button	9428					0	1	0					1	test items	the bike
72	1648610760477	30/03/2022 03:26:00	1648610760352	-4	29/03/2022 23:26:00	36547	27	task-8tfa	repeat-fpzi#4	20926766	BLIND	6188632		complete			mobile	Apple iPhone	iOS 15.2.1	Mobile Safari 15.2	414x896	800x331		test items	12	over 18	Spreadsheet1	Spreadsheet1	6	24	1	Screen 1	Zone3	response_dropdown	16301			lu		0	1	0					1	test items	the salmon
73	1648610760675	30/03/2022 03:26:00	1648610760355	-4	29/03/2022 23:26:00	36547	27	task-8tfa	repeat-fpzi#4	20926766	BLIND	6188632		complete			mobile	Apple iPhone	iOS 15.2.1	Mobile Safari 15.2	414x896	800x331		test items	12	over 18	Spreadsheet1	Spreadsheet1	6	24	1	Screen 1	Zone4	response_text_entry	16301		Screen End	tesulni		0	1	0					1	test items	the salmon
74	1648610760675	30/03/2022 03:26:00	1648610760356	-4	29/03/2022 23:26:00	36547	27	task-8tfa	repeat-fpzi#4	20926766	BLIND	6188632		complete			mobile	Apple iPhone	iOS 15.2.1	Mobile Safari 15.2	414x896	800x331		test items	12	over 18	Spreadsheet1	Spreadsheet1	6	24	1	Screen 1	Zone7	continue_button	16301					0	1	0					1	test items	the salmon
75	1648610771568	30/03/2022 03:26:11	1648610771449	-4	29/03/2022 23:26:11	36547	27	task-8tfa	repeat-fpzi#4	20926766	BLIND	6188632		complete			mobile	Apple iPhone	iOS 15.2.1	Mobile Safari 15.2	414x896	800x331		test items	12	over 18	Spreadsheet1	Spreadsheet1	30	25	1	Screen 1	Zone3	response_dropdown	11060			lu		0	1	0					1	test items	the shark
76	1648610771729	30/03/2022 03:26:11	1648610771453	-4	29/03/2022 23:26:11	36547	27	task-8tfa	repeat-fpzi#4	20926766	BLIND	6188632		complete			mobile	Apple iPhone	iOS 15.2.1	Mobile Safari 15.2	414x896	800x331		test items	12	over 18	Spreadsheet1	Spreadsheet1	30	25	1	Screen 1	Zone4	response_text_entry	11060		Screen End	grupswek		0	1	0					1	test items	the shark
77	1648610771729	30/03/2022 03:26:11	1648610771454	-4	29/03/2022 23:26:11	36547	27	task-8tfa	repeat-fpzi#4	20926766	BLIND	6188632		complete			mobile	Apple iPhone	iOS 15.2.1	Mobile Safari 15.2	414x896	800x331		test items	12	over 18	Spreadsheet1	Spreadsheet1	30	25	1	Screen 1	Zone7	continue_button	11060					0	1	0					1	test items	the shark
78	1648610782846	30/03/2022 03:26:22	1648610782724	-4	29/03/2022 23:26:22	36547	27	task-8tfa	repeat-fpzi#4	20926766	BLIND	6188632		complete			mobile	Apple iPhone	iOS 15.2.1	Mobile Safari 15.2	414x896	800x331		test items	12	over 18	Spreadsheet1	Spreadsheet1	19	26	1	Screen 1	Zone3	response_dropdown	11237			zi		0	1	0					1	test items	the zebra
79	1648610782997	30/03/2022 03:26:22	1648610782727	-4	29/03/2022 23:26:22	36547	27	task-8tfa	repeat-fpzi#4	20926766	BLIND	6188632		complete			mobile	Apple iPhone	iOS 15.2.1	Mobile Safari 15.2	414x896	800x331		test items	12	over 18	Spreadsheet1	Spreadsheet1	19	26	1	Screen 1	Zone4	response_text_entry	11237		Screen End	womf		0	1	0					1	test items	the zebra
80	1648610782997	30/03/2022 03:26:22	1648610782727	-4	29/03/2022 23:26:22	36547	27	task-8tfa	repeat-fpzi#4	20926766	BLIND	6188632		complete			mobile	Apple iPhone	iOS 15.2.1	Mobile Safari 15.2	414x896	800x331		test items	12	over 18	Spreadsheet1	Spreadsheet1	19	26	1	Screen 1	Zone7	continue_button	11237					0	1	0					1	test items	the zebra
81	1648610794983	30/03/2022 03:26:34	1648610794869	-4	29/03/2022 23:26:34	36547	27	task-8tfa	repeat-fpzi#4	20926766	BLIND	6188632		complete			mobile	Apple iPhone	iOS 15.2.1	Mobile Safari 15.2	414x896	800x331		test items	12	over 18	Spreadsheet1	Spreadsheet1	29	27	1	Screen 1	Zone3	response_dropdown	12112			lu		0	1	0					1	test items	the marker
82	1648610795171	30/03/2022 03:26:35	1648610794872	-4	29/03/2022 23:26:34	36547	27	task-8tfa	repeat-fpzi#4	20926766	BLIND	6188632		complete			mobile	Apple iPhone	iOS 15.2.1	Mobile Safari 15.2	414x896	800x331		test items	12	over 18	Spreadsheet1	Spreadsheet1	29	27	1	Screen 1	Zone4	response_text_entry	12112		Screen End	nandef		0	1	0					1	test items	the marker
83	1648610795171	30/03/2022 03:26:35	1648610794872	-4	29/03/2022 23:26:34	36547	27	task-8tfa	repeat-fpzi#4	20926766	BLIND	6188632		complete			mobile	Apple iPhone	iOS 15.2.1	Mobile Safari 15.2	414x896	800x331		test items	12	over 18	Spreadsheet1	Spreadsheet1	29	27	1	Screen 1	Zone7	continue_button	12112					0	1	0					1	test items	the marker
84	1648610810952	30/03/2022 03:26:50	1648610810832	-4	29/03/2022 23:26:50	36547	27	task-8tfa	repeat-fpzi#4	20926766	BLIND	6188632		complete			mobile	Apple iPhone	iOS 15.2.1	Mobile Safari 15.2	414x896	800x331		test items	12	over 18	Spreadsheet1	Spreadsheet1	25	28	1	Screen 1	Zone3	response_dropdown	15930			lu		0	1	0					1	test items	the eraser
85	1648610811146	30/03/2022 03:26:51	1648610810835	-4	29/03/2022 23:26:50	36547	27	task-8tfa	repeat-fpzi#4	20926766	BLIND	6188632		complete			mobile	Apple iPhone	iOS 15.2.1	Mobile Safari 15.2	414x896	800x331		test items	12	over 18	Spreadsheet1	Spreadsheet1	25	28	1	Screen 1	Zone4	response_text_entry	15930		Screen End	jiklaf		0	1	0					1	test items	the eraser
86	1648610811146	30/03/2022 03:26:51	1648610810836	-4	29/03/2022 23:26:50	36547	27	task-8tfa	repeat-fpzi#4	20926766	BLIND	6188632		complete			mobile	Apple iPhone	iOS 15.2.1	Mobile Safari 15.2	414x896	800x331		test items	12	over 18	Spreadsheet1	Spreadsheet1	25	28	1	Screen 1	Zone7	continue_button	15930					0	1	0					1	test items	the eraser
87	1648610819230	30/03/2022 03:26:59	1648610819106	-4	29/03/2022 23:26:59	36547	27	task-8tfa	repeat-fpzi#4	20926766	BLIND	6188632		complete			mobile	Apple iPhone	iOS 15.2.1	Mobile Safari 15.2	414x896	800x331		test items	12	over 18	Spreadsheet1	Spreadsheet1	4	29	1	Screen 1	Zone3	response_dropdown	8240			lu		0	1	0					1	test items	the lamp
88	1648610819360	30/03/2022 03:26:59	1648610819109	-4	29/03/2022 23:26:59	36547	27	task-8tfa	repeat-fpzi#4	20926766	BLIND	6188632		complete			mobile	Apple iPhone	iOS 15.2.1	Mobile Safari 15.2	414x896	800x331		test items	12	over 18	Spreadsheet1	Spreadsheet1	4	29	1	Screen 1	Zone4	response_text_entry	8240		Screen End	guyter		0	1	0					1	test items	the lamp
89	1648610819360	30/03/2022 03:26:59	1648610819110	-4	29/03/2022 23:26:59	36547	27	task-8tfa	repeat-fpzi#4	20926766	BLIND	6188632		complete			mobile	Apple iPhone	iOS 15.2.1	Mobile Safari 15.2	414x896	800x331		test items	12	over 18	Spreadsheet1	Spreadsheet1	4	29	1	Screen 1	Zone7	continue_button	8240					0	1	0					1	test items	the lamp
90	1648610840650	30/03/2022 03:27:20	1648610840534	-4	29/03/2022 23:27:20	36547	27	task-8tfa	repeat-fpzi#4	20926766	BLIND	6188632		complete			mobile	Apple iPhone	iOS 15.2.1	Mobile Safari 15.2	414x896	800x331		test items	12	over 18	Spreadsheet1	Spreadsheet1	15	30	1	Screen 1	Zone3	response_dropdown	21397			zi		0	1	0					1	test items	the bus
91	1648610840776	30/03/2022 03:27:20	1648610840537	-4	29/03/2022 23:27:20	36547	27	task-8tfa	repeat-fpzi#4	20926766	BLIND	6188632		complete			mobile	Apple iPhone	iOS 15.2.1	Mobile Safari 15.2	414x896	800x331		test items	12	over 18	Spreadsheet1	Spreadsheet1	15	30	1	Screen 1	Zone4	response_text_entry	21397		Screen End	meeshre		0	1	0					1	test items	the bus
92	1648610840776	30/03/2022 03:27:20	1648610840537	-4	29/03/2022 23:27:20	36547	27	task-8tfa	repeat-fpzi#4	20926766	BLIND	6188632		complete			mobile	Apple iPhone	iOS 15.2.1	Mobile Safari 15.2	414x896	800x331		test items	12	over 18	Spreadsheet1	Spreadsheet1	15	30	1	Screen 1	Zone7	continue_button	21397					0	1	0					1	test items	the bus
93	1648610842205	30/03/2022 03:27:22	1648610842091	-4	29/03/2022 23:27:22	36547	27	task-8tfa	repeat-fpzi#4	20926766	BLIND	6188632		complete			mobile	Apple iPhone	iOS 15.2.1	Mobile Safari 15.2	414x896	800x331		test items	12	over 18	Spreadsheet1	Spreadsheet1	32	1	1	Screen 1	Zone2	continue_button	1544					0	1	0						results
94	1648610842384	30/03/2022 03:27:22	1648610842095	-4	29/03/2022 23:27:22	36547	27	task-8tfa	repeat-fpzi#4	20926766	BLIND	6188632		complete			mobile	Apple iPhone	iOS 15.2.1	Mobile Safari 15.2	414x896	800x331		test items	12	over 18	Spreadsheet1			END TASK					451542					0	1	0
1	1648656942523	30/03/2022 16:15:42	1648656942414	-4	30/03/2022 12:15:42	36547	27	task-8tfa	repeat-fpzi#4	20951150	BLIND	6194105		complete			computer	Desktop or Laptop	Mac OS 10.15.7	Safari 15.3	1440x900	1440x848		test items	12	over 18	Spreadsheet1			BEGIN TASK										0	1	0
2	1648656953242	30/03/2022 16:15:53	1648656953170	-4	30/03/2022 12:15:53	36547	27	task-8tfa	repeat-fpzi#4	20951150	BLIND	6194105		complete			computer	Desktop or Laptop	Mac OS 10.15.7	Safari 15.3	1440x900	1440x848		test items	12	over 18	Spreadsheet1	Spreadsheet1	1	1	1	Screen 1	advancementZone	continue_button	10713					0	1	0						instructions	For the following items, translate the given phrase on the bottom left by selecting the appropriate word for "the" from the drop-down menu and then use the word bank to fill in the blank for the correct translation.
3	1648656975163	30/03/2022 16:16:15	1648656975090	-4	30/03/2022 12:16:15	36547	27	task-8tfa	repeat-fpzi#4	20951150	BLIND	6194105		complete			computer	Desktop or Laptop	Mac OS 10.15.7	Safari 15.3	1440x900	1440x848		test items	12	over 18	Spreadsheet1	Spreadsheet1	25	1	1	Screen 1	Zone3	response_dropdown	21888			lu		0	1	0					1	test items	the eraser
4	1648656975319	30/03/2022 16:16:15	1648656975096	-4	30/03/2022 12:16:15	36547	27	task-8tfa	repeat-fpzi#4	20951150	BLIND	6194105		complete			computer	Desktop or Laptop	Mac OS 10.15.7	Safari 15.3	1440x900	1440x848		test items	12	over 18	Spreadsheet1	Spreadsheet1	25	1	1	Screen 1	Zone4	response_text_entry	21888		Screen End	womf		1	0	0					1	test items	the eraser
5	1648656975319	30/03/2022 16:16:15	1648656975096	-4	30/03/2022 12:16:15	36547	27	task-8tfa	repeat-fpzi#4	20951150	BLIND	6194105		complete			computer	Desktop or Laptop	Mac OS 10.15.7	Safari 15.3	1440x900	1440x848		test items	12	over 18	Spreadsheet1	Spreadsheet1	25	1	1	Screen 1	Zone7	continue_button	21888					0	1	0					1	test items	the eraser
6	1648656990755	30/03/2022 16:16:30	1648656990690	-4	30/03/2022 12:16:30	36547	27	task-8tfa	repeat-fpzi#4	20951150	BLIND	6194105		complete			computer	Desktop or Laptop	Mac OS 10.15.7	Safari 15.3	1440x900	1440x848		test items	12	over 18	Spreadsheet1	Spreadsheet1	2	2	1	Screen 1	Zone3	response_dropdown	15571			mo		0	1	0					1	test items	the raspberry
7	1648656990885	30/03/2022 16:16:30	1648656990696	-4	30/03/2022 12:16:30	36547	27	task-8tfa	repeat-fpzi#4	20951150	BLIND	6194105		complete			computer	Desktop or Laptop	Mac OS 10.15.7	Safari 15.3	1440x900	1440x848		test items	12	over 18	Spreadsheet1	Spreadsheet1	2	2	1	Screen 1	Zone4	response_text_entry	15571		Screen End	grupswek		1	0	0					1	test items	the raspberry
8	1648656990885	30/03/2022 16:16:30	1648656990696	-4	30/03/2022 12:16:30	36547	27	task-8tfa	repeat-fpzi#4	20951150	BLIND	6194105		complete			computer	Desktop or Laptop	Mac OS 10.15.7	Safari 15.3	1440x900	1440x848		test items	12	over 18	Spreadsheet1	Spreadsheet1	2	2	1	Screen 1	Zone7	continue_button	15571					0	1	0					1	test items	the raspberry
9	1648657017642	30/03/2022 16:16:57	1648657017573	-4	30/03/2022 12:16:57	36547	27	task-8tfa	repeat-fpzi#4	20951150	BLIND	6194105		complete			computer	Desktop or Laptop	Mac OS 10.15.7	Safari 15.3	1440x900	1440x848		test items	12	over 18	Spreadsheet1	Spreadsheet1	22	3	1	Screen 1	Zone3	response_dropdown	26853			zi		0	1	0					1	test items	the bacon
10	1648657017767	30/03/2022 16:16:57	1648657017579	-4	30/03/2022 12:16:57	36547	27	task-8tfa	repeat-fpzi#4	20951150	BLIND	6194105		complete			computer	Desktop or Laptop	Mac OS 10.15.7	Safari 15.3	1440x900	1440x848		test items	12	over 18	Spreadsheet1	Spreadsheet1	22	3	1	Screen 1	Zone4	response_text_entry	26853		Screen End	nandef		1	0	0					1	test items	the bacon
11	1648657017767	30/03/2022 16:16:57	1648657017579	-4	30/03/2022 12:16:57	36547	27	task-8tfa	repeat-fpzi#4	20951150	BLIND	6194105		complete			computer	Desktop or Laptop	Mac OS 10.15.7	Safari 15.3	1440x900	1440x848		test items	12	over 18	Spreadsheet1	Spreadsheet1	22	3	1	Screen 1	Zone7	continue_button	26853					0	1	0					1	test items	the bacon
12	1648657039906	30/03/2022 16:17:19	1648657039842	-4	30/03/2022 12:17:19	36547	27	task-8tfa	repeat-fpzi#4	20951150	BLIND	6194105		complete			computer	Desktop or Laptop	Mac OS 10.15.7	Safari 15.3	1440x900	1440x848		test items	12	over 18	Spreadsheet1	Spreadsheet1	12	4	1	Screen 1	Zone3	response_dropdown	22240			zi		0	1	0					1	test items	the deer
13	1648657040030	30/03/2022 16:17:20	1648657039847	-4	30/03/2022 12:17:19	36547	27	task-8tfa	repeat-fpzi#4	20951150	BLIND	6194105		complete			computer	Desktop or Laptop	Mac OS 10.15.7	Safari 15.3	1440x900	1440x848		test items	12	over 18	Spreadsheet1	Spreadsheet1	12	4	1	Screen 1	Zone4	response_text_entry	22240		Screen End	butoshre		1	0	0					1	test items	the deer
14	1648657040030	30/03/2022 16:17:20	1648657039847	-4	30/03/2022 12:17:19	36547	27	task-8tfa	repeat-fpzi#4	20951150	BLIND	6194105		complete			computer	Desktop or Laptop	Mac OS 10.15.7	Safari 15.3	1440x900	1440x848		test items	12	over 18	Spreadsheet1	Spreadsheet1	12	4	1	Screen 1	Zone7	continue_button	22240					0	1	0					1	test items	the deer
15	1648657049504	30/03/2022 16:17:29	1648657049410	-4	30/03/2022 12:17:29	36547	27	task-8tfa	repeat-fpzi#4	20951150	BLIND	6194105		complete			computer	Desktop or Laptop	Mac OS 10.15.7	Safari 15.3	1440x900	1440x848		test items	12	over 18	Spreadsheet1	Spreadsheet1	10	5	1	Screen 1	Zone3	response_dropdown	9539			zi		0	1	0					1	test items	the pot
16	1648657049629	30/03/2022 16:17:29	1648657049416	-4	30/03/2022 12:17:29	36547	27	task-8tfa	repeat-fpzi#4	20951150	BLIND	6194105		complete			computer	Desktop or Laptop	Mac OS 10.15.7	Safari 15.3	1440x900	1440x848		test items	12	over 18	Spreadsheet1	Spreadsheet1	10	5	1	Screen 1	Zone4	response_text_entry	9539		Screen End	atoree		1	0	0					1	test items	the pot
17	1648657049629	30/03/2022 16:17:29	1648657049416	-4	30/03/2022 12:17:29	36547	27	task-8tfa	repeat-fpzi#4	20951150	BLIND	6194105		complete			computer	Desktop or Laptop	Mac OS 10.15.7	Safari 15.3	1440x900	1440x848		test items	12	over 18	Spreadsheet1	Spreadsheet1	10	5	1	Screen 1	Zone7	continue_button	9539					0	1	0					1	test items	the pot
18	1648657066074	30/03/2022 16:17:46	1648657066013	-4	30/03/2022 12:17:46	36547	27	task-8tfa	repeat-fpzi#4	20951150	BLIND	6194105		complete			computer	Desktop or Laptop	Mac OS 10.15.7	Safari 15.3	1440x900	1440x848		test items	12	over 18	Spreadsheet1	Spreadsheet1	23	6	1	Screen 1	Zone3	response_dropdown	16575			mo		0	1	0					1	test items	the burger
19	1648657066201	30/03/2022 16:17:46	1648657066018	-4	30/03/2022 12:17:46	36547	27	task-8tfa	repeat-fpzi#4	20951150	BLIND	6194105		complete			computer	Desktop or Laptop	Mac OS 10.15.7	Safari 15.3	1440x900	1440x848		test items	12	over 18	Spreadsheet1	Spreadsheet1	23	6	1	Screen 1	Zone4	response_text_entry	16575		Screen End	mayb		1	0	0					1	test items	the burger
20	1648657066201	30/03/2022 16:17:46	1648657066018	-4	30/03/2022 12:17:46	36547	27	task-8tfa	repeat-fpzi#4	20951150	BLIND	6194105		complete			computer	Desktop or Laptop	Mac OS 10.15.7	Safari 15.3	1440x900	1440x848		test items	12	over 18	Spreadsheet1	Spreadsheet1	23	6	1	Screen 1	Zone7	continue_button	16575					0	1	0					1	test items	the burger
21	1648657073464	30/03/2022 16:17:53	1648657073398	-4	30/03/2022 12:17:53	36547	27	task-8tfa	repeat-fpzi#4	20951150	BLIND	6194105		complete			computer	Desktop or Laptop	Mac OS 10.15.7	Safari 15.3	1440x900	1440x848		test items	12	over 18	Spreadsheet1	Spreadsheet1	20	7	1	Screen 1	Zone3	response_dropdown	7357			zi		0	1	0					1	test items	the cake
22	1648657073579	30/03/2022 16:17:53	1648657073406	-4	30/03/2022 12:17:53	36547	27	task-8tfa	repeat-fpzi#4	20951150	BLIND	6194105		complete			computer	Desktop or Laptop	Mac OS 10.15.7	Safari 15.3	1440x900	1440x848		test items	12	over 18	Spreadsheet1	Spreadsheet1	20	7	1	Screen 1	Zone4	response_text_entry	7357		Screen End	asei		1	0	0					1	test items	the cake
23	1648657073579	30/03/2022 16:17:53	1648657073406	-4	30/03/2022 12:17:53	36547	27	task-8tfa	repeat-fpzi#4	20951150	BLIND	6194105		complete			computer	Desktop or Laptop	Mac OS 10.15.7	Safari 15.3	1440x900	1440x848		test items	12	over 18	Spreadsheet1	Spreadsheet1	20	7	1	Screen 1	Zone7	continue_button	7357					0	1	0					1	test items	the cake
24	1648657110768	30/03/2022 16:18:30	1648657110699	-4	30/03/2022 12:18:30	36547	27	task-8tfa	repeat-fpzi#4	20951150	BLIND	6194105		complete			computer	Desktop or Laptop	Mac OS 10.15.7	Safari 15.3	1440x900	1440x848		test items	12	over 18	Spreadsheet1	Spreadsheet1	7	8	1	Screen 1	Zone3	response_dropdown	37270			mo		0	1	0					1	test items	the flower
25	1648657110897	30/03/2022 16:18:30	1648657110706	-4	30/03/2022 12:18:30	36547	27	task-8tfa	repeat-fpzi#4	20951150	BLIND	6194105		complete			computer	Desktop or Laptop	Mac OS 10.15.7	Safari 15.3	1440x900	1440x848		test items	12	over 18	Spreadsheet1	Spreadsheet1	7	8	1	Screen 1	Zone4	response_text_entry	37270		Screen End	grupble		1	0	0					1	test items	the flower
26	1648657110897	30/03/2022 16:18:30	1648657110707	-4	30/03/2022 12:18:30	36547	27	task-8tfa	repeat-fpzi#4	20951150	BLIND	6194105		complete			computer	Desktop or Laptop	Mac OS 10.15.7	Safari 15.3	1440x900	1440x848		test items	12	over 18	Spreadsheet1	Spreadsheet1	7	8	1	Screen 1	Zone7	continue_button	37270					0	1	0					1	test items	the flower
27	1648657149109	30/03/2022 16:19:09	1648657148998	-4	30/03/2022 12:19:08	36547	27	task-8tfa	repeat-fpzi#4	20951150	BLIND	6194105		complete			computer	Desktop or Laptop	Mac OS 10.15.7	Safari 15.3	1440x900	1440x848		test items	12	over 18	Spreadsheet1	Spreadsheet1	31	9	1	Screen 1	Zone3	response_dropdown	38303			mo		0	1	0					1	test items	the couch
28	1648657149225	30/03/2022 16:19:09	1648657149005	-4	30/03/2022 12:19:09	36547	27	task-8tfa	repeat-fpzi#4	20951150	BLIND	6194105		complete			computer	Desktop or Laptop	Mac OS 10.15.7	Safari 15.3	1440x900	1440x848		test items	12	over 18	Spreadsheet1	Spreadsheet1	31	9	1	Screen 1	Zone4	response_text_entry	38303		Screen End	guyter		1	0	0					1	test items	the couch
29	1648657149225	30/03/2022 16:19:09	1648657149005	-4	30/03/2022 12:19:09	36547	27	task-8tfa	repeat-fpzi#4	20951150	BLIND	6194105		complete			computer	Desktop or Laptop	Mac OS 10.15.7	Safari 15.3	1440x900	1440x848		test items	12	over 18	Spreadsheet1	Spreadsheet1	31	9	1	Screen 1	Zone7	continue_button	38303					0	1	0					1	test items	the couch
30	1648657188534	30/03/2022 16:19:48	1648657188416	-4	30/03/2022 12:19:48	36547	27	task-8tfa	repeat-fpzi#4	20951150	BLIND	6194105		complete			computer	Desktop or Laptop	Mac OS 10.15.7	Safari 15.3	1440x900	1440x848		test items	12	over 18	Spreadsheet1	Spreadsheet1	27	10	1	Screen 1	Zone3	response_dropdown	39393			mo		0	1	0					1	test items	the car
31	1648657188657	30/03/2022 16:19:48	1648657188423	-4	30/03/2022 12:19:48	36547	27	task-8tfa	repeat-fpzi#4	20951150	BLIND	6194105		complete			computer	Desktop or Laptop	Mac OS 10.15.7	Safari 15.3	1440x900	1440x848		test items	12	over 18	Spreadsheet1	Spreadsheet1	27	10	1	Screen 1	Zone4	response_text_entry	39393		Screen End	grupaug		0	1	0					1	test items	the car
32	1648657188657	30/03/2022 16:19:48	1648657188424	-4	30/03/2022 12:19:48	36547	27	task-8tfa	repeat-fpzi#4	20951150	BLIND	6194105		complete			computer	Desktop or Laptop	Mac OS 10.15.7	Safari 15.3	1440x900	1440x848		test items	12	over 18	Spreadsheet1	Spreadsheet1	27	10	1	Screen 1	Zone7	continue_button	39393					0	1	0					1	test items	the car
33	1648657196907	30/03/2022 16:19:56	1648657196780	-4	30/03/2022 12:19:56	36547	27	task-8tfa	repeat-fpzi#4	20951150	BLIND	6194105		complete			computer	Desktop or Laptop	Mac OS 10.15.7	Safari 15.3	1440x900	1440x848		test items	12	over 18	Spreadsheet1	Spreadsheet1	13	11	1	Screen 1	Zone3	response_dropdown	8336			zi		0	1	0					1	test items	the pen
34	1648657197030	30/03/2022 16:19:57	1648657196787	-4	30/03/2022 12:19:56	36547	27	task-8tfa	repeat-fpzi#4	20951150	BLIND	6194105		complete			computer	Desktop or Laptop	Mac OS 10.15.7	Safari 15.3	1440x900	1440x848		test items	12	over 18	Spreadsheet1	Spreadsheet1	13	11	1	Screen 1	Zone4	response_text_entry	8336		Screen End	alir		1	0	0					1	test items	the pen
35	1648657197030	30/03/2022 16:19:57	1648657196787	-4	30/03/2022 12:19:56	36547	27	task-8tfa	repeat-fpzi#4	20951150	BLIND	6194105		complete			computer	Desktop or Laptop	Mac OS 10.15.7	Safari 15.3	1440x900	1440x848		test items	12	over 18	Spreadsheet1	Spreadsheet1	13	11	1	Screen 1	Zone7	continue_button	8336					0	1	0					1	test items	the pen
36	1648657211137	30/03/2022 16:20:11	1648657211014	-4	30/03/2022 12:20:11	36547	27	task-8tfa	repeat-fpzi#4	20951150	BLIND	6194105		complete			computer	Desktop or Laptop	Mac OS 10.15.7	Safari 15.3	1440x900	1440x848		test items	12	over 18	Spreadsheet1	Spreadsheet1	6	12	1	Screen 1	Zone3	response_dropdown	14205			zi		0	1	0					1	test items	the salmon
37	1648657211262	30/03/2022 16:20:11	1648657211020	-4	30/03/2022 12:20:11	36547	27	task-8tfa	repeat-fpzi#4	20951150	BLIND	6194105		complete			computer	Desktop or Laptop	Mac OS 10.15.7	Safari 15.3	1440x900	1440x848		test items	12	over 18	Spreadsheet1	Spreadsheet1	6	12	1	Screen 1	Zone4	response_text_entry	14205		Screen End	arotep		1	0	0					1	test items	the salmon
38	1648657211262	30/03/2022 16:20:11	1648657211020	-4	30/03/2022 12:20:11	36547	27	task-8tfa	repeat-fpzi#4	20951150	BLIND	6194105		complete			computer	Desktop or Laptop	Mac OS 10.15.7	Safari 15.3	1440x900	1440x848		test items	12	over 18	Spreadsheet1	Spreadsheet1	6	12	1	Screen 1	Zone7	continue_button	14205					0	1	0					1	test items	the salmon
39	1648657223800	30/03/2022 16:20:23	1648657223684	-4	30/03/2022 12:20:23	36547	27	task-8tfa	repeat-fpzi#4	20951150	BLIND	6194105		complete			computer	Desktop or Laptop	Mac OS 10.15.7	Safari 15.3	1440x900	1440x848		test items	12	over 18	Spreadsheet1	Spreadsheet1	8	13	1	Screen 1	Zone3	response_dropdown	12642			zi		0	1	0					1	test items	the train
40	1648657223919	30/03/2022 16:20:23	1648657223690	-4	30/03/2022 12:20:23	36547	27	task-8tfa	repeat-fpzi#4	20951150	BLIND	6194105		complete			computer	Desktop or Laptop	Mac OS 10.15.7	Safari 15.3	1440x900	1440x848		test items	12	over 18	Spreadsheet1	Spreadsheet1	8	13	1	Screen 1	Zone4	response_text_entry	12642		Screen End	astaga		1	0	0					1	test items	the train
41	1648657223919	30/03/2022 16:20:23	1648657223691	-4	30/03/2022 12:20:23	36547	27	task-8tfa	repeat-fpzi#4	20951150	BLIND	6194105		complete			computer	Desktop or Laptop	Mac OS 10.15.7	Safari 15.3	1440x900	1440x848		test items	12	over 18	Spreadsheet1	Spreadsheet1	8	13	1	Screen 1	Zone7	continue_button	12642					0	1	0					1	test items	the train
42	1648657250186	30/03/2022 16:20:50	1648657250066	-4	30/03/2022 12:20:50	36547	27	task-8tfa	repeat-fpzi#4	20951150	BLIND	6194105		complete			computer	Desktop or Laptop	Mac OS 10.15.7	Safari 15.3	1440x900	1440x848		test items	12	over 18	Spreadsheet1	Spreadsheet1	16	14	1	Screen 1	Zone3	response_dropdown	26356			mo		0	1	0					1	test items	the chair
43	1648657250316	30/03/2022 16:20:50	1648657250073	-4	30/03/2022 12:20:50	36547	27	task-8tfa	repeat-fpzi#4	20951150	BLIND	6194105		complete			computer	Desktop or Laptop	Mac OS 10.15.7	Safari 15.3	1440x900	1440x848		test items	12	over 18	Spreadsheet1	Spreadsheet1	16	14	1	Screen 1	Zone4	response_text_entry	26356		Screen End	gruprif		0	1	0					1	test items	the chair
44	1648657250316	30/03/2022 16:20:50	1648657250074	-4	30/03/2022 12:20:50	36547	27	task-8tfa	repeat-fpzi#4	20951150	BLIND	6194105		complete			computer	Desktop or Laptop	Mac OS 10.15.7	Safari 15.3	1440x900	1440x848		test items	12	over 18	Spreadsheet1	Spreadsheet1	16	14	1	Screen 1	Zone7	continue_button	26356					0	1	0					1	test items	the chair
45	1648657257674	30/03/2022 16:20:57	1648657257553	-4	30/03/2022 12:20:57	36547	27	task-8tfa	repeat-fpzi#4	20951150	BLIND	6194105		complete			computer	Desktop or Laptop	Mac OS 10.15.7	Safari 15.3	1440x900	1440x848		test items	12	over 18	Spreadsheet1	Spreadsheet1	17	15	1	Screen 1	Zone3	response_dropdown	7459			lu		0	1	0					1	test items	the apple
46	1648657257797	30/03/2022 16:20:57	1648657257560	-4	30/03/2022 12:20:57	36547	27	task-8tfa	repeat-fpzi#4	20951150	BLIND	6194105		complete			computer	Desktop or Laptop	Mac OS 10.15.7	Safari 15.3	1440x900	1440x848		test items	12	over 18	Spreadsheet1	Spreadsheet1	17	15	1	Screen 1	Zone4	response_text_entry	7459		Screen End	tesulni		1	0	0					1	test items	the apple
47	1648657257797	30/03/2022 16:20:57	1648657257560	-4	30/03/2022 12:20:57	36547	27	task-8tfa	repeat-fpzi#4	20951150	BLIND	6194105		complete			computer	Desktop or Laptop	Mac OS 10.15.7	Safari 15.3	1440x900	1440x848		test items	12	over 18	Spreadsheet1	Spreadsheet1	17	15	1	Screen 1	Zone7	continue_button	7459					0	1	0					1	test items	the apple
48	1648657265757	30/03/2022 16:21:05	1648657265537	-4	30/03/2022 12:21:05	36547	27	task-8tfa	repeat-fpzi#4	20951150	BLIND	6194105		complete			computer	Desktop or Laptop	Mac OS 10.15.7	Safari 15.3	1440x900	1440x848		test items	12	over 18	Spreadsheet1	Spreadsheet1	18	16	1	Screen 1	Zone3	response_dropdown	7957			lu		0	1	0					1	test items	the plane
49	1648657265888	30/03/2022 16:21:05	1648657265544	-4	30/03/2022 12:21:05	36547	27	task-8tfa	repeat-fpzi#4	20951150	BLIND	6194105		complete			computer	Desktop or Laptop	Mac OS 10.15.7	Safari 15.3	1440x900	1440x848		test items	12	over 18	Spreadsheet1	Spreadsheet1	18	16	1	Screen 1	Zone4	response_text_entry	7957		Screen End	vendashre		0	1	0					1	test items	the plane
50	1648657265888	30/03/2022 16:21:05	1648657265544	-4	30/03/2022 12:21:05	36547	27	task-8tfa	repeat-fpzi#4	20951150	BLIND	6194105		complete			computer	Desktop or Laptop	Mac OS 10.15.7	Safari 15.3	1440x900	1440x848		test items	12	over 18	Spreadsheet1	Spreadsheet1	18	16	1	Screen 1	Zone7	continue_button	7957					0	1	0					1	test items	the plane
51	1648657280969	30/03/2022 16:21:20	1648657280800	-4	30/03/2022 12:21:20	36547	27	task-8tfa	repeat-fpzi#4	20951150	BLIND	6194105		complete			computer	Desktop or Laptop	Mac OS 10.15.7	Safari 15.3	1440x900	1440x848		test items	12	over 18	Spreadsheet1	Spreadsheet1	21	17	1	Screen 1	Zone3	response_dropdown	15237			mo		0	1	0					1	test items	the frog
52	1648657281096	30/03/2022 16:21:21	1648657280804	-4	30/03/2022 12:21:20	36547	27	task-8tfa	repeat-fpzi#4	20951150	BLIND	6194105		complete			computer	Desktop or Laptop	Mac OS 10.15.7	Safari 15.3	1440x900	1440x848		test items	12	over 18	Spreadsheet1	Spreadsheet1	21	17	1	Screen 1	Zone4	response_text_entry	15237		Screen End	danydit		1	0	0					1	test items	the frog
53	1648657281096	30/03/2022 16:21:21	1648657280804	-4	30/03/2022 12:21:20	36547	27	task-8tfa	repeat-fpzi#4	20951150	BLIND	6194105		complete			computer	Desktop or Laptop	Mac OS 10.15.7	Safari 15.3	1440x900	1440x848		test items	12	over 18	Spreadsheet1	Spreadsheet1	21	17	1	Screen 1	Zone7	continue_button	15237					0	1	0					1	test items	the frog
54	1648657287461	30/03/2022 16:21:27	1648657287338	-4	30/03/2022 12:21:27	36547	27	task-8tfa	repeat-fpzi#4	20951150	BLIND	6194105		complete			computer	Desktop or Laptop	Mac OS 10.15.7	Safari 15.3	1440x900	1440x848		test items	12	over 18	Spreadsheet1	Spreadsheet1	30	18	1	Screen 1	Zone3	response_dropdown	6513			lu		0	1	0					1	test items	the shark
55	1648657287581	30/03/2022 16:21:27	1648657287345	-4	30/03/2022 12:21:27	36547	27	task-8tfa	repeat-fpzi#4	20951150	BLIND	6194105		complete			computer	Desktop or Laptop	Mac OS 10.15.7	Safari 15.3	1440x900	1440x848		test items	12	over 18	Spreadsheet1	Spreadsheet1	30	18	1	Screen 1	Zone4	response_text_entry	6513		Screen End	jiklaf		1	0	0					1	test items	the shark
56	1648657287581	30/03/2022 16:21:27	1648657287346	-4	30/03/2022 12:21:27	36547	27	task-8tfa	repeat-fpzi#4	20951150	BLIND	6194105		complete			computer	Desktop or Laptop	Mac OS 10.15.7	Safari 15.3	1440x900	1440x848		test items	12	over 18	Spreadsheet1	Spreadsheet1	30	18	1	Screen 1	Zone7	continue_button	6513					0	1	0					1	test items	the shark
57	1648657295340	30/03/2022 16:21:35	1648657295222	-4	30/03/2022 12:21:35	36547	27	task-8tfa	repeat-fpzi#4	20951150	BLIND	6194105		complete			computer	Desktop or Laptop	Mac OS 10.15.7	Safari 15.3	1440x900	1440x848		test items	12	over 18	Spreadsheet1	Spreadsheet1	29	19	1	Screen 1	Zone3	response_dropdown	7857			lu		0	1	0					1	test items	the marker
58	1648657295462	30/03/2022 16:21:35	1648657295229	-4	30/03/2022 12:21:35	36547	27	task-8tfa	repeat-fpzi#4	20951150	BLIND	6194105		complete			computer	Desktop or Laptop	Mac OS 10.15.7	Safari 15.3	1440x900	1440x848		test items	12	over 18	Spreadsheet1	Spreadsheet1	29	19	1	Screen 1	Zone4	response_text_entry	7857		Screen End	megleshre		0	1	0					1	test items	the marker
59	1648657295462	30/03/2022 16:21:35	1648657295230	-4	30/03/2022 12:21:35	36547	27	task-8tfa	repeat-fpzi#4	20951150	BLIND	6194105		complete			computer	Desktop or Laptop	Mac OS 10.15.7	Safari 15.3	1440x900	1440x848		test items	12	over 18	Spreadsheet1	Spreadsheet1	29	19	1	Screen 1	Zone7	continue_button	7857					0	1	0					1	test items	the marker
60	1648657322012	30/03/2022 16:22:02	1648657321891	-4	30/03/2022 12:22:01	36547	27	task-8tfa	repeat-fpzi#4	20951150	BLIND	6194105		complete			computer	Desktop or Laptop	Mac OS 10.15.7	Safari 15.3	1440x900	1440x848		test items	12	over 18	Spreadsheet1	Spreadsheet1	4	20	1	Screen 1	Zone3	response_dropdown	26642			lu		0	1	0					1	test items	the lamp
61	1648657322138	30/03/2022 16:22:02	1648657321898	-4	30/03/2022 12:22:01	36547	27	task-8tfa	repeat-fpzi#4	20951150	BLIND	6194105		complete			computer	Desktop or Laptop	Mac OS 10.15.7	Safari 15.3	1440x900	1440x848		test items	12	over 18	Spreadsheet1	Spreadsheet1	4	20	1	Screen 1	Zone4	response_text_entry	26642		Screen End	resulm		0	1	0					1	test items	the lamp
62	1648657322138	30/03/2022 16:22:02	1648657321898	-4	30/03/2022 12:22:01	36547	27	task-8tfa	repeat-fpzi#4	20951150	BLIND	6194105		complete			computer	Desktop or Laptop	Mac OS 10.15.7	Safari 15.3	1440x900	1440x848		test items	12	over 18	Spreadsheet1	Spreadsheet1	4	20	1	Screen 1	Zone7	continue_button	26642					0	1	0					1	test items	the lamp
63	1648657333570	30/03/2022 16:22:13	1648657333455	-4	30/03/2022 12:22:13	36547	27	task-8tfa	repeat-fpzi#4	20951150	BLIND	6194105		complete			computer	Desktop or Laptop	Mac OS 10.15.7	Safari 15.3	1440x900	1440x848		test items	12	over 18	Spreadsheet1	Spreadsheet1	15	21	1	Screen 1	Zone3	response_dropdown	11537			mo		0	1	0					1	test items	the bus
64	1648657333687	30/03/2022 16:22:13	1648657333460	-4	30/03/2022 12:22:13	36547	27	task-8tfa	repeat-fpzi#4	20951150	BLIND	6194105		complete			computer	Desktop or Laptop	Mac OS 10.15.7	Safari 15.3	1440x900	1440x848		test items	12	over 18	Spreadsheet1	Spreadsheet1	15	21	1	Screen 1	Zone4	response_text_entry	11537		Screen End	neyn		1	0	0					1	test items	the bus
65	1648657333687	30/03/2022 16:22:13	1648657333460	-4	30/03/2022 12:22:13	36547	27	task-8tfa	repeat-fpzi#4	20951150	BLIND	6194105		complete			computer	Desktop or Laptop	Mac OS 10.15.7	Safari 15.3	1440x900	1440x848		test items	12	over 18	Spreadsheet1	Spreadsheet1	15	21	1	Screen 1	Zone7	continue_button	11537					0	1	0					1	test items	the bus
66	1648657345177	30/03/2022 16:22:25	1648657345059	-4	30/03/2022 12:22:25	36547	27	task-8tfa	repeat-fpzi#4	20951150	BLIND	6194105		complete			computer	Desktop or Laptop	Mac OS 10.15.7	Safari 15.3	1440x900	1440x848		test items	12	over 18	Spreadsheet1	Spreadsheet1	26	22	1	Screen 1	Zone3	response_dropdown	11580			lu		0	1	0					1	test items	the bench
67	1648657345302	30/03/2022 16:22:25	1648657345066	-4	30/03/2022 12:22:25	36547	27	task-8tfa	repeat-fpzi#4	20951150	BLIND	6194105		complete			computer	Desktop or Laptop	Mac OS 10.15.7	Safari 15.3	1440x900	1440x848		test items	12	over 18	Spreadsheet1	Spreadsheet1	26	22	1	Screen 1	Zone4	response_text_entry	11580		Screen End	kembof		1	0	0					1	test items	the bench
68	1648657345302	30/03/2022 16:22:25	1648657345066	-4	30/03/2022 12:22:25	36547	27	task-8tfa	repeat-fpzi#4	20951150	BLIND	6194105		complete			computer	Desktop or Laptop	Mac OS 10.15.7	Safari 15.3	1440x900	1440x848		test items	12	over 18	Spreadsheet1	Spreadsheet1	26	22	1	Screen 1	Zone7	continue_button	11580					0	1	0					1	test items	the bench
69	1648657357648	30/03/2022 16:22:37	1648657357509	-4	30/03/2022 12:22:37	36547	27	task-8tfa	repeat-fpzi#4	20951150	BLIND	6194105		complete			computer	Desktop or Laptop	Mac OS 10.15.7	Safari 15.3	1440x900	1440x848		test items	12	over 18	Spreadsheet1	Spreadsheet1	14	23	1	Screen 1	Zone3	response_dropdown	12425			mo		0	1	0					1	test items	the chipmunks
70	1648657357772	30/03/2022 16:22:37	1648657357515	-4	30/03/2022 12:22:37	36547	27	task-8tfa	repeat-fpzi#4	20951150	BLIND	6194105		complete			computer	Desktop or Laptop	Mac OS 10.15.7	Safari 15.3	1440x900	1440x848		test items	12	over 18	Spreadsheet1	Spreadsheet1	14	23	1	Screen 1	Zone4	response_text_entry	12425		Screen End	gusulter		1	0	0					1	test items	the chipmunks
71	1648657357772	30/03/2022 16:22:37	1648657357515	-4	30/03/2022 12:22:37	36547	27	task-8tfa	repeat-fpzi#4	20951150	BLIND	6194105		complete			computer	Desktop or Laptop	Mac OS 10.15.7	Safari 15.3	1440x900	1440x848		test items	12	over 18	Spreadsheet1	Spreadsheet1	14	23	1	Screen 1	Zone7	continue_button	12425					0	1	0					1	test items	the chipmunks
72	1648657371426	30/03/2022 16:22:51	1648657371307	-4	30/03/2022 12:22:51	36547	27	task-8tfa	repeat-fpzi#4	20951150	BLIND	6194105		complete			computer	Desktop or Laptop	Mac OS 10.15.7	Safari 15.3	1440x900	1440x848		test items	12	over 18	Spreadsheet1	Spreadsheet1	5	24	1	Screen 1	Zone3	response_dropdown	13773			lu		0	1	0					1	test items	the shirt
73	1648657371549	30/03/2022 16:22:51	1648657371314	-4	30/03/2022 12:22:51	36547	27	task-8tfa	repeat-fpzi#4	20951150	BLIND	6194105		complete			computer	Desktop or Laptop	Mac OS 10.15.7	Safari 15.3	1440x900	1440x848		test items	12	over 18	Spreadsheet1	Spreadsheet1	5	24	1	Screen 1	Zone4	response_text_entry	13773		Screen End	vref		1	0	0					1	test items	the shirt
74	1648657371549	30/03/2022 16:22:51	1648657371314	-4	30/03/2022 12:22:51	36547	27	task-8tfa	repeat-fpzi#4	20951150	BLIND	6194105		complete			computer	Desktop or Laptop	Mac OS 10.15.7	Safari 15.3	1440x900	1440x848		test items	12	over 18	Spreadsheet1	Spreadsheet1	5	24	1	Screen 1	Zone7	continue_button	13773					0	1	0					1	test items	the shirt
75	1648657416191	30/03/2022 16:23:36	1648657416063	-4	30/03/2022 12:23:36	36547	27	task-8tfa	repeat-fpzi#4	20951150	BLIND	6194105		complete			computer	Desktop or Laptop	Mac OS 10.15.7	Safari 15.3	1440x900	1440x848		test items	12	over 18	Spreadsheet1	Spreadsheet1	3	25	1	Screen 1	Zone3	response_dropdown	44729			lu		0	1	0					1	test items	the table
76	1648657416307	30/03/2022 16:23:36	1648657416070	-4	30/03/2022 12:23:36	36547	27	task-8tfa	repeat-fpzi#4	20951150	BLIND	6194105		complete			computer	Desktop or Laptop	Mac OS 10.15.7	Safari 15.3	1440x900	1440x848		test items	12	over 18	Spreadsheet1	Spreadsheet1	3	25	1	Screen 1	Zone4	response_text_entry	44729		Screen End	kemypo		1	0	0					1	test items	the table
77	1648657416307	30/03/2022 16:23:36	1648657416071	-4	30/03/2022 12:23:36	36547	27	task-8tfa	repeat-fpzi#4	20951150	BLIND	6194105		complete			computer	Desktop or Laptop	Mac OS 10.15.7	Safari 15.3	1440x900	1440x848		test items	12	over 18	Spreadsheet1	Spreadsheet1	3	25	1	Screen 1	Zone7	continue_button	44729					0	1	0					1	test items	the table
78	1648657426682	30/03/2022 16:23:46	1648657426544	-4	30/03/2022 12:23:46	36547	27	task-8tfa	repeat-fpzi#4	20951150	BLIND	6194105		complete			computer	Desktop or Laptop	Mac OS 10.15.7	Safari 15.3	1440x900	1440x848		test items	12	over 18	Spreadsheet1	Spreadsheet1	28	26	1	Screen 1	Zone3	response_dropdown	10454			lu		0	1	0					1	test items	the bike
79	1648657426808	30/03/2022 16:23:46	1648657426550	-4	30/03/2022 12:23:46	36547	27	task-8tfa	repeat-fpzi#4	20951150	BLIND	6194105		complete			computer	Desktop or Laptop	Mac OS 10.15.7	Safari 15.3	1440x900	1440x848		test items	12	over 18	Spreadsheet1	Spreadsheet1	28	26	1	Screen 1	Zone4	response_text_entry	10454		Screen End	nisult		1	0	0					1	test items	the bike
80	1648657426808	30/03/2022 16:23:46	1648657426551	-4	30/03/2022 12:23:46	36547	27	task-8tfa	repeat-fpzi#4	20951150	BLIND	6194105		complete			computer	Desktop or Laptop	Mac OS 10.15.7	Safari 15.3	1440x900	1440x848		test items	12	over 18	Spreadsheet1	Spreadsheet1	28	26	1	Screen 1	Zone7	continue_button	10454					0	1	0					1	test items	the bike
81	1648657447827	30/03/2022 16:24:07	1648657447699	-4	30/03/2022 12:24:07	36547	27	task-8tfa	repeat-fpzi#4	20951150	BLIND	6194105		complete			computer	Desktop or Laptop	Mac OS 10.15.7	Safari 15.3	1440x900	1440x848		test items	12	over 18	Spreadsheet1	Spreadsheet1	11	27	1	Screen 1	Zone3	response_dropdown	21126			lu		0	1	0					1	test items	the ship
82	1648657447948	30/03/2022 16:24:07	1648657447706	-4	30/03/2022 12:24:07	36547	27	task-8tfa	repeat-fpzi#4	20951150	BLIND	6194105		complete			computer	Desktop or Laptop	Mac OS 10.15.7	Safari 15.3	1440x900	1440x848		test items	12	over 18	Spreadsheet1	Spreadsheet1	11	27	1	Screen 1	Zone4	response_text_entry	21126		Screen End	resulm		1	0	0					1	test items	the ship
83	1648657447948	30/03/2022 16:24:07	1648657447706	-4	30/03/2022 12:24:07	36547	27	task-8tfa	repeat-fpzi#4	20951150	BLIND	6194105		complete			computer	Desktop or Laptop	Mac OS 10.15.7	Safari 15.3	1440x900	1440x848		test items	12	over 18	Spreadsheet1	Spreadsheet1	11	27	1	Screen 1	Zone7	continue_button	21126					0	1	0					1	test items	the ship
84	1648657458143	30/03/2022 16:24:18	1648657458016	-4	30/03/2022 12:24:18	36547	27	task-8tfa	repeat-fpzi#4	20951150	BLIND	6194105		complete			computer	Desktop or Laptop	Mac OS 10.15.7	Safari 15.3	1440x900	1440x848		test items	12	over 18	Spreadsheet1	Spreadsheet1	9	28	1	Screen 1	Zone3	response_dropdown	10292			lu		0	1	0					1	test items	the broccoli
85	1648657458271	30/03/2022 16:24:18	1648657458023	-4	30/03/2022 12:24:18	36547	27	task-8tfa	repeat-fpzi#4	20951150	BLIND	6194105		complete			computer	Desktop or Laptop	Mac OS 10.15.7	Safari 15.3	1440x900	1440x848		test items	12	over 18	Spreadsheet1	Spreadsheet1	9	28	1	Screen 1	Zone4	response_text_entry	10292		Screen End	pipshre		1	0	0					1	test items	the broccoli
86	1648657458271	30/03/2022 16:24:18	1648657458024	-4	30/03/2022 12:24:18	36547	27	task-8tfa	repeat-fpzi#4	20951150	BLIND	6194105		complete			computer	Desktop or Laptop	Mac OS 10.15.7	Safari 15.3	1440x900	1440x848		test items	12	over 18	Spreadsheet1	Spreadsheet1	9	28	1	Screen 1	Zone7	continue_button	10292					0	1	0					1	test items	the broccoli
87	1648657474916	30/03/2022 16:24:34	1648657474784	-4	30/03/2022 12:24:34	36547	27	task-8tfa	repeat-fpzi#4	20951150	BLIND	6194105		complete			computer	Desktop or Laptop	Mac OS 10.15.7	Safari 15.3	1440x900	1440x848		test items	12	over 18	Spreadsheet1	Spreadsheet1	24	29	1	Screen 1	Zone3	response_dropdown	16742			mo		0	1	0					1	test items	the trash can
88	1648657475023	30/03/2022 16:24:35	1648657474790	-4	30/03/2022 12:24:34	36547	27	task-8tfa	repeat-fpzi#4	20951150	BLIND	6194105		complete			computer	Desktop or Laptop	Mac OS 10.15.7	Safari 15.3	1440x900	1440x848		test items	12	over 18	Spreadsheet1	Spreadsheet1	24	29	1	Screen 1	Zone4	response_text_entry	16742		Screen End	pasulpei		1	0	0					1	test items	the trash can
89	1648657475023	30/03/2022 16:24:35	1648657474790	-4	30/03/2022 12:24:34	36547	27	task-8tfa	repeat-fpzi#4	20951150	BLIND	6194105		complete			computer	Desktop or Laptop	Mac OS 10.15.7	Safari 15.3	1440x900	1440x848		test items	12	over 18	Spreadsheet1	Spreadsheet1	24	29	1	Screen 1	Zone7	continue_button	16742					0	1	0					1	test items	the trash can
90	1648657483611	30/03/2022 16:24:43	1648657483481	-4	30/03/2022 12:24:43	36547	27	task-8tfa	repeat-fpzi#4	20951150	BLIND	6194105		complete			computer	Desktop or Laptop	Mac OS 10.15.7	Safari 15.3	1440x900	1440x848		test items	12	over 18	Spreadsheet1	Spreadsheet1	19	30	1	Screen 1	Zone3	response_dropdown	8677			mo		0	1	0					1	test items	the zebra
91	1648657483735	30/03/2022 16:24:43	1648657483488	-4	30/03/2022 12:24:43	36547	27	task-8tfa	repeat-fpzi#4	20951150	BLIND	6194105		complete			computer	Desktop or Laptop	Mac OS 10.15.7	Safari 15.3	1440x900	1440x848		test items	12	over 18	Spreadsheet1	Spreadsheet1	19	30	1	Screen 1	Zone4	response_text_entry	8677		Screen End	gruperv		1	0	0					1	test items	the zebra
92	1648657483735	30/03/2022 16:24:43	1648657483488	-4	30/03/2022 12:24:43	36547	27	task-8tfa	repeat-fpzi#4	20951150	BLIND	6194105		complete			computer	Desktop or Laptop	Mac OS 10.15.7	Safari 15.3	1440x900	1440x848		test items	12	over 18	Spreadsheet1	Spreadsheet1	19	30	1	Screen 1	Zone7	continue_button	8677					0	1	0					1	test items	the zebra
93	1648657500755	30/03/2022 16:25:00	1648657500631	-4	30/03/2022 12:25:00	36547	27	task-8tfa	repeat-fpzi#4	20951150	BLIND	6194105		complete			computer	Desktop or Laptop	Mac OS 10.15.7	Safari 15.3	1440x900	1440x848		test items	12	over 18	Spreadsheet1	Spreadsheet1	32	1	1	Screen 1	Zone2	continue_button	17133					0	1	0						results
94	1648657500889	30/03/2022 16:25:00	1648657500636	-4	30/03/2022 12:25:00	36547	27	task-8tfa	repeat-fpzi#4	20951150	BLIND	6194105		complete			computer	Desktop or Laptop	Mac OS 10.15.7	Safari 15.3	1440x900	1440x848		test items	12	over 18	Spreadsheet1			END TASK					558222					0	1	0
1	1648662282769	30/03/2022 17:44:42	1648662282545	-4	30/03/2022 13:44:42	36547	27	task-8tfa	repeat-fpzi#4	20954393	BLIND	6197014		complete			computer	Desktop or Laptop	Mac OS 10.15	Firefox 98.0	1440x900	1381x748		test items	12	over 18	Spreadsheet1			BEGIN TASK										0	1	0
2	1648662287623	30/03/2022 17:44:47	1648662287412	-4	30/03/2022 13:44:47	36547	27	task-8tfa	repeat-fpzi#4	20954393	BLIND	6197014		complete			computer	Desktop or Laptop	Mac OS 10.15	Firefox 98.0	1440x900	1381x748		test items	12	over 18	Spreadsheet1	Spreadsheet1	1	1	1	Screen 1	advancementZone	continue_button	4831					0	1	0						instructions	For the following items, translate the given phrase on the bottom left by selecting the appropriate word for "the" from the drop-down menu and then use the word bank to fill in the blank for the correct translation.
3	1648662310719	30/03/2022 17:45:10	1648662310521	-4	30/03/2022 13:45:10	36547	27	task-8tfa	repeat-fpzi#4	20954393	BLIND	6197014		complete			computer	Desktop or Laptop	Mac OS 10.15	Firefox 98.0	1440x900	1381x748		test items	12	over 18	Spreadsheet1	Spreadsheet1	17	1	1	Screen 1	Zone3	response_dropdown	23076			lu		0	1	0					1	test items	the apple
4	1648662310844	30/03/2022 17:45:10	1648662310522	-4	30/03/2022 13:45:10	36547	27	task-8tfa	repeat-fpzi#4	20954393	BLIND	6197014		complete			computer	Desktop or Laptop	Mac OS 10.15	Firefox 98.0	1440x900	1381x748		test items	12	over 18	Spreadsheet1	Spreadsheet1	17	1	1	Screen 1	Zone4	response_text_entry	23076		Screen End	tesulni		1	0	0					1	test items	the apple
5	1648662310844	30/03/2022 17:45:10	1648662310522	-4	30/03/2022 13:45:10	36547	27	task-8tfa	repeat-fpzi#4	20954393	BLIND	6197014		complete			computer	Desktop or Laptop	Mac OS 10.15	Firefox 98.0	1440x900	1381x748		test items	12	over 18	Spreadsheet1	Spreadsheet1	17	1	1	Screen 1	Zone7	continue_button	23076					0	1	0					1	test items	the apple
6	1648662322154	30/03/2022 17:45:22	1648662321943	-4	30/03/2022 13:45:21	36547	27	task-8tfa	repeat-fpzi#4	20954393	BLIND	6197014		complete			computer	Desktop or Laptop	Mac OS 10.15	Firefox 98.0	1440x900	1381x748		test items	12	over 18	Spreadsheet1	Spreadsheet1	7	2	1	Screen 1	Zone3	response_dropdown	11400			mo		0	1	0					1	test items	the flower
7	1648662322278	30/03/2022 17:45:22	1648662321944	-4	30/03/2022 13:45:21	36547	27	task-8tfa	repeat-fpzi#4	20954393	BLIND	6197014		complete			computer	Desktop or Laptop	Mac OS 10.15	Firefox 98.0	1440x900	1381x748		test items	12	over 18	Spreadsheet1	Spreadsheet1	7	2	1	Screen 1	Zone4	response_text_entry	11400		Screen End	grupble		1	0	0					1	test items	the flower
8	1648662322278	30/03/2022 17:45:22	1648662321944	-4	30/03/2022 13:45:21	36547	27	task-8tfa	repeat-fpzi#4	20954393	BLIND	6197014		complete			computer	Desktop or Laptop	Mac OS 10.15	Firefox 98.0	1440x900	1381x748		test items	12	over 18	Spreadsheet1	Spreadsheet1	7	2	1	Screen 1	Zone7	continue_button	11400					0	1	0					1	test items	the flower
9	1648662338720	30/03/2022 17:45:38	1648662338524	-4	30/03/2022 13:45:38	36547	27	task-8tfa	repeat-fpzi#4	20954393	BLIND	6197014		complete			computer	Desktop or Laptop	Mac OS 10.15	Firefox 98.0	1440x900	1381x748		test items	12	over 18	Spreadsheet1	Spreadsheet1	14	3	1	Screen 1	Zone3	response_dropdown	16562			lu		0	1	0					1	test items	the chipmunks
10	1648662338845	30/03/2022 17:45:38	1648662338526	-4	30/03/2022 13:45:38	36547	27	task-8tfa	repeat-fpzi#4	20954393	BLIND	6197014		complete			computer	Desktop or Laptop	Mac OS 10.15	Firefox 98.0	1440x900	1381x748		test items	12	over 18	Spreadsheet1	Spreadsheet1	14	3	1	Screen 1	Zone4	response_text_entry	16562		Screen End	gusulter		1	0	0					1	test items	the chipmunks
11	1648662338845	30/03/2022 17:45:38	1648662338526	-4	30/03/2022 13:45:38	36547	27	task-8tfa	repeat-fpzi#4	20954393	BLIND	6197014		complete			computer	Desktop or Laptop	Mac OS 10.15	Firefox 98.0	1440x900	1381x748		test items	12	over 18	Spreadsheet1	Spreadsheet1	14	3	1	Screen 1	Zone7	continue_button	16562					0	1	0					1	test items	the chipmunks
12	1648662349271	30/03/2022 17:45:49	1648662349081	-4	30/03/2022 13:45:49	36547	27	task-8tfa	repeat-fpzi#4	20954393	BLIND	6197014		complete			computer	Desktop or Laptop	Mac OS 10.15	Firefox 98.0	1440x900	1381x748		test items	12	over 18	Spreadsheet1	Spreadsheet1	15	4	1	Screen 1	Zone3	response_dropdown	10537			zi		0	1	0					1	test items	the bus
13	1648662349386	30/03/2022 17:45:49	1648662349082	-4	30/03/2022 13:45:49	36547	27	task-8tfa	repeat-fpzi#4	20954393	BLIND	6197014		complete			computer	Desktop or Laptop	Mac OS 10.15	Firefox 98.0	1440x900	1381x748		test items	12	over 18	Spreadsheet1	Spreadsheet1	15	4	1	Screen 1	Zone4	response_text_entry	10537		Screen End	neyn		1	0	0					1	test items	the bus
14	1648662349386	30/03/2022 17:45:49	1648662349082	-4	30/03/2022 13:45:49	36547	27	task-8tfa	repeat-fpzi#4	20954393	BLIND	6197014		complete			computer	Desktop or Laptop	Mac OS 10.15	Firefox 98.0	1440x900	1381x748		test items	12	over 18	Spreadsheet1	Spreadsheet1	15	4	1	Screen 1	Zone7	continue_button	10537					0	1	0					1	test items	the bus
15	1648662361921	30/03/2022 17:46:01	1648662361724	-4	30/03/2022 13:46:01	36547	27	task-8tfa	repeat-fpzi#4	20954393	BLIND	6197014		complete			computer	Desktop or Laptop	Mac OS 10.15	Firefox 98.0	1440x900	1381x748		test items	12	over 18	Spreadsheet1	Spreadsheet1	24	5	1	Screen 1	Zone3	response_dropdown	12621			lu		0	1	0					1	test items	the trash can
16	1648662362059	30/03/2022 17:46:02	1648662361726	-4	30/03/2022 13:46:01	36547	27	task-8tfa	repeat-fpzi#4	20954393	BLIND	6197014		complete			computer	Desktop or Laptop	Mac OS 10.15	Firefox 98.0	1440x900	1381x748		test items	12	over 18	Spreadsheet1	Spreadsheet1	24	5	1	Screen 1	Zone4	response_text_entry	12621		Screen End	pasulpei		1	0	0					1	test items	the trash can
17	1648662362059	30/03/2022 17:46:02	1648662361726	-4	30/03/2022 13:46:01	36547	27	task-8tfa	repeat-fpzi#4	20954393	BLIND	6197014		complete			computer	Desktop or Laptop	Mac OS 10.15	Firefox 98.0	1440x900	1381x748		test items	12	over 18	Spreadsheet1	Spreadsheet1	24	5	1	Screen 1	Zone7	continue_button	12621					0	1	0					1	test items	the trash can
18	1648662372061	30/03/2022 17:46:12	1648662371869	-4	30/03/2022 13:46:11	36547	27	task-8tfa	repeat-fpzi#4	20954393	BLIND	6197014		complete			computer	Desktop or Laptop	Mac OS 10.15	Firefox 98.0	1440x900	1381x748		test items	12	over 18	Spreadsheet1	Spreadsheet1	12	6	1	Screen 1	Zone3	response_dropdown	10106			zi		0	1	0					1	test items	the deer
19	1648662372206	30/03/2022 17:46:12	1648662371870	-4	30/03/2022 13:46:11	36547	27	task-8tfa	repeat-fpzi#4	20954393	BLIND	6197014		complete			computer	Desktop or Laptop	Mac OS 10.15	Firefox 98.0	1440x900	1381x748		test items	12	over 18	Spreadsheet1	Spreadsheet1	12	6	1	Screen 1	Zone4	response_text_entry	10106		Screen End	butoshre		1	0	0					1	test items	the deer
20	1648662372206	30/03/2022 17:46:12	1648662371870	-4	30/03/2022 13:46:11	36547	27	task-8tfa	repeat-fpzi#4	20954393	BLIND	6197014		complete			computer	Desktop or Laptop	Mac OS 10.15	Firefox 98.0	1440x900	1381x748		test items	12	over 18	Spreadsheet1	Spreadsheet1	12	6	1	Screen 1	Zone7	continue_button	10106					0	1	0					1	test items	the deer
21	1648662383730	30/03/2022 17:46:23	1648662383530	-4	30/03/2022 13:46:23	36547	27	task-8tfa	repeat-fpzi#4	20954393	BLIND	6197014		complete			computer	Desktop or Laptop	Mac OS 10.15	Firefox 98.0	1440x900	1381x748		test items	12	over 18	Spreadsheet1	Spreadsheet1	30	7	1	Screen 1	Zone3	response_dropdown	11634			lu		0	1	0					1	test items	the shark
22	1648662383853	30/03/2022 17:46:23	1648662383531	-4	30/03/2022 13:46:23	36547	27	task-8tfa	repeat-fpzi#4	20954393	BLIND	6197014		complete			computer	Desktop or Laptop	Mac OS 10.15	Firefox 98.0	1440x900	1381x748		test items	12	over 18	Spreadsheet1	Spreadsheet1	30	7	1	Screen 1	Zone4	response_text_entry	11634		Screen End	jiklaf		1	0	0					1	test items	the shark
23	1648662383853	30/03/2022 17:46:23	1648662383531	-4	30/03/2022 13:46:23	36547	27	task-8tfa	repeat-fpzi#4	20954393	BLIND	6197014		complete			computer	Desktop or Laptop	Mac OS 10.15	Firefox 98.0	1440x900	1381x748		test items	12	over 18	Spreadsheet1	Spreadsheet1	30	7	1	Screen 1	Zone7	continue_button	11634					0	1	0					1	test items	the shark
24	1648662392982	30/03/2022 17:46:32	1648662392787	-4	30/03/2022 13:46:32	36547	27	task-8tfa	repeat-fpzi#4	20954393	BLIND	6197014		complete			computer	Desktop or Laptop	Mac OS 10.15	Firefox 98.0	1440x900	1381x748		test items	12	over 18	Spreadsheet1	Spreadsheet1	22	8	1	Screen 1	Zone3	response_dropdown	9239			lu		0	1	0					1	test items	the bacon
25	1648662393105	30/03/2022 17:46:33	1648662392788	-4	30/03/2022 13:46:32	36547	27	task-8tfa	repeat-fpzi#4	20954393	BLIND	6197014		complete			computer	Desktop or Laptop	Mac OS 10.15	Firefox 98.0	1440x900	1381x748		test items	12	over 18	Spreadsheet1	Spreadsheet1	22	8	1	Screen 1	Zone4	response_text_entry	9239		Screen End	nandef		1	0	0					1	test items	the bacon
26	1648662393105	30/03/2022 17:46:33	1648662392788	-4	30/03/2022 13:46:32	36547	27	task-8tfa	repeat-fpzi#4	20954393	BLIND	6197014		complete			computer	Desktop or Laptop	Mac OS 10.15	Firefox 98.0	1440x900	1381x748		test items	12	over 18	Spreadsheet1	Spreadsheet1	22	8	1	Screen 1	Zone7	continue_button	9239					0	1	0					1	test items	the bacon
27	1648662400226	30/03/2022 17:46:40	1648662400019	-4	30/03/2022 13:46:40	36547	27	task-8tfa	repeat-fpzi#4	20954393	BLIND	6197014		complete			computer	Desktop or Laptop	Mac OS 10.15	Firefox 98.0	1440x900	1381x748		test items	12	over 18	Spreadsheet1	Spreadsheet1	5	9	1	Screen 1	Zone3	response_dropdown	7210			lu		0	1	0					1	test items	the shirt
28	1648662400352	30/03/2022 17:46:40	1648662400020	-4	30/03/2022 13:46:40	36547	27	task-8tfa	repeat-fpzi#4	20954393	BLIND	6197014		complete			computer	Desktop or Laptop	Mac OS 10.15	Firefox 98.0	1440x900	1381x748		test items	12	over 18	Spreadsheet1	Spreadsheet1	5	9	1	Screen 1	Zone4	response_text_entry	7210		Screen End	vref		1	0	0					1	test items	the shirt
29	1648662400352	30/03/2022 17:46:40	1648662400021	-4	30/03/2022 13:46:40	36547	27	task-8tfa	repeat-fpzi#4	20954393	BLIND	6197014		complete			computer	Desktop or Laptop	Mac OS 10.15	Firefox 98.0	1440x900	1381x748		test items	12	over 18	Spreadsheet1	Spreadsheet1	5	9	1	Screen 1	Zone7	continue_button	7210					0	1	0					1	test items	the shirt
30	1648662411461	30/03/2022 17:46:51	1648662411263	-4	30/03/2022 13:46:51	36547	27	task-8tfa	repeat-fpzi#4	20954393	BLIND	6197014		complete			computer	Desktop or Laptop	Mac OS 10.15	Firefox 98.0	1440x900	1381x748		test items	12	over 18	Spreadsheet1	Spreadsheet1	27	10	1	Screen 1	Zone3	response_dropdown	11220			mo		0	1	0					1	test items	the car
31	1648662411586	30/03/2022 17:46:51	1648662411266	-4	30/03/2022 13:46:51	36547	27	task-8tfa	repeat-fpzi#4	20954393	BLIND	6197014		complete			computer	Desktop or Laptop	Mac OS 10.15	Firefox 98.0	1440x900	1381x748		test items	12	over 18	Spreadsheet1	Spreadsheet1	27	10	1	Screen 1	Zone4	response_text_entry	11220		Screen End	gruprif		0	1	0					1	test items	the car
32	1648662411586	30/03/2022 17:46:51	1648662411266	-4	30/03/2022 13:46:51	36547	27	task-8tfa	repeat-fpzi#4	20954393	BLIND	6197014		complete			computer	Desktop or Laptop	Mac OS 10.15	Firefox 98.0	1440x900	1381x748		test items	12	over 18	Spreadsheet1	Spreadsheet1	27	10	1	Screen 1	Zone7	continue_button	11220					0	1	0					1	test items	the car
33	1648662425938	30/03/2022 17:47:05	1648662425739	-4	30/03/2022 13:47:05	36547	27	task-8tfa	repeat-fpzi#4	20954393	BLIND	6197014		complete			computer	Desktop or Laptop	Mac OS 10.15	Firefox 98.0	1440x900	1381x748		test items	12	over 18	Spreadsheet1	Spreadsheet1	11	11	1	Screen 1	Zone3	response_dropdown	14452			lu		0	1	0					1	test items	the ship
34	1648662426055	30/03/2022 17:47:06	1648662425741	-4	30/03/2022 13:47:05	36547	27	task-8tfa	repeat-fpzi#4	20954393	BLIND	6197014		complete			computer	Desktop or Laptop	Mac OS 10.15	Firefox 98.0	1440x900	1381x748		test items	12	over 18	Spreadsheet1	Spreadsheet1	11	11	1	Screen 1	Zone4	response_text_entry	14452		Screen End	resulm		1	0	0					1	test items	the ship
35	1648662426055	30/03/2022 17:47:06	1648662425741	-4	30/03/2022 13:47:05	36547	27	task-8tfa	repeat-fpzi#4	20954393	BLIND	6197014		complete			computer	Desktop or Laptop	Mac OS 10.15	Firefox 98.0	1440x900	1381x748		test items	12	over 18	Spreadsheet1	Spreadsheet1	11	11	1	Screen 1	Zone7	continue_button	14452					0	1	0					1	test items	the ship
36	1648662436921	30/03/2022 17:47:16	1648662436729	-4	30/03/2022 13:47:16	36547	27	task-8tfa	repeat-fpzi#4	20954393	BLIND	6197014		complete			computer	Desktop or Laptop	Mac OS 10.15	Firefox 98.0	1440x900	1381x748		test items	12	over 18	Spreadsheet1	Spreadsheet1	19	12	1	Screen 1	Zone3	response_dropdown	10952			zi		0	1	0					1	test items	the zebra
37	1648662437039	30/03/2022 17:47:17	1648662436730	-4	30/03/2022 13:47:16	36547	27	task-8tfa	repeat-fpzi#4	20954393	BLIND	6197014		complete			computer	Desktop or Laptop	Mac OS 10.15	Firefox 98.0	1440x900	1381x748		test items	12	over 18	Spreadsheet1	Spreadsheet1	19	12	1	Screen 1	Zone4	response_text_entry	10952		Screen End	gruperv		1	0	0					1	test items	the zebra
38	1648662437039	30/03/2022 17:47:17	1648662436731	-4	30/03/2022 13:47:16	36547	27	task-8tfa	repeat-fpzi#4	20954393	BLIND	6197014		complete			computer	Desktop or Laptop	Mac OS 10.15	Firefox 98.0	1440x900	1381x748		test items	12	over 18	Spreadsheet1	Spreadsheet1	19	12	1	Screen 1	Zone7	continue_button	10952					0	1	0					1	test items	the zebra
39	1648662441853	30/03/2022 17:47:21	1648662441656	-4	30/03/2022 13:47:21	36547	27	task-8tfa	repeat-fpzi#4	20954393	BLIND	6197014		complete			computer	Desktop or Laptop	Mac OS 10.15	Firefox 98.0	1440x900	1381x748		test items	12	over 18	Spreadsheet1	Spreadsheet1	23	13	1	Screen 1	Zone3	response_dropdown	4904			mo		0	1	0					1	test items	the burger
40	1648662441982	30/03/2022 17:47:21	1648662441657	-4	30/03/2022 13:47:21	36547	27	task-8tfa	repeat-fpzi#4	20954393	BLIND	6197014		complete			computer	Desktop or Laptop	Mac OS 10.15	Firefox 98.0	1440x900	1381x748		test items	12	over 18	Spreadsheet1	Spreadsheet1	23	13	1	Screen 1	Zone4	response_text_entry	4904		Screen End	mayb		1	0	0					1	test items	the burger
41	1648662441982	30/03/2022 17:47:21	1648662441657	-4	30/03/2022 13:47:21	36547	27	task-8tfa	repeat-fpzi#4	20954393	BLIND	6197014		complete			computer	Desktop or Laptop	Mac OS 10.15	Firefox 98.0	1440x900	1381x748		test items	12	over 18	Spreadsheet1	Spreadsheet1	23	13	1	Screen 1	Zone7	continue_button	4904					0	1	0					1	test items	the burger
42	1648662448262	30/03/2022 17:47:28	1648662448063	-4	30/03/2022 13:47:28	36547	27	task-8tfa	repeat-fpzi#4	20954393	BLIND	6197014		complete			computer	Desktop or Laptop	Mac OS 10.15	Firefox 98.0	1440x900	1381x748		test items	12	over 18	Spreadsheet1	Spreadsheet1	13	14	1	Screen 1	Zone3	response_dropdown	6387			zi		0	1	0					1	test items	the pen
43	1648662448388	30/03/2022 17:47:28	1648662448065	-4	30/03/2022 13:47:28	36547	27	task-8tfa	repeat-fpzi#4	20954393	BLIND	6197014		complete			computer	Desktop or Laptop	Mac OS 10.15	Firefox 98.0	1440x900	1381x748		test items	12	over 18	Spreadsheet1	Spreadsheet1	13	14	1	Screen 1	Zone4	response_text_entry	6387		Screen End	alir		1	0	0					1	test items	the pen
44	1648662448388	30/03/2022 17:47:28	1648662448065	-4	30/03/2022 13:47:28	36547	27	task-8tfa	repeat-fpzi#4	20954393	BLIND	6197014		complete			computer	Desktop or Laptop	Mac OS 10.15	Firefox 98.0	1440x900	1381x748		test items	12	over 18	Spreadsheet1	Spreadsheet1	13	14	1	Screen 1	Zone7	continue_button	6387					0	1	0					1	test items	the pen
45	1648662483869	30/03/2022 17:48:03	1648662483672	-4	30/03/2022 13:48:03	36547	27	task-8tfa	repeat-fpzi#4	20954393	BLIND	6197014		complete			computer	Desktop or Laptop	Mac OS 10.15	Firefox 98.0	1440x900	1381x748		test items	12	over 18	Spreadsheet1	Spreadsheet1	3	15	1	Screen 1	Zone3	response_dropdown	35591			mo		0	1	0					1	test items	the table
46	1648662484009	30/03/2022 17:48:04	1648662483675	-4	30/03/2022 13:48:03	36547	27	task-8tfa	repeat-fpzi#4	20954393	BLIND	6197014		complete			computer	Desktop or Laptop	Mac OS 10.15	Firefox 98.0	1440x900	1381x748		test items	12	over 18	Spreadsheet1	Spreadsheet1	3	15	1	Screen 1	Zone4	response_text_entry	35591		Screen End	kemypo		1	0	0					1	test items	the table
47	1648662484009	30/03/2022 17:48:04	1648662483675	-4	30/03/2022 13:48:03	36547	27	task-8tfa	repeat-fpzi#4	20954393	BLIND	6197014		complete			computer	Desktop or Laptop	Mac OS 10.15	Firefox 98.0	1440x900	1381x748		test items	12	over 18	Spreadsheet1	Spreadsheet1	3	15	1	Screen 1	Zone7	continue_button	35591					0	1	0					1	test items	the table
48	1648662496307	30/03/2022 17:48:16	1648662496096	-4	30/03/2022 13:48:16	36547	27	task-8tfa	repeat-fpzi#4	20954393	BLIND	6197014		complete			computer	Desktop or Laptop	Mac OS 10.15	Firefox 98.0	1440x900	1381x748		test items	12	over 18	Spreadsheet1	Spreadsheet1	20	16	1	Screen 1	Zone3	response_dropdown	12385			zi		0	1	0					1	test items	the cake
49	1648662496425	30/03/2022 17:48:16	1648662496097	-4	30/03/2022 13:48:16	36547	27	task-8tfa	repeat-fpzi#4	20954393	BLIND	6197014		complete			computer	Desktop or Laptop	Mac OS 10.15	Firefox 98.0	1440x900	1381x748		test items	12	over 18	Spreadsheet1	Spreadsheet1	20	16	1	Screen 1	Zone4	response_text_entry	12385		Screen End	asei		1	0	0					1	test items	the cake
50	1648662496425	30/03/2022 17:48:16	1648662496097	-4	30/03/2022 13:48:16	36547	27	task-8tfa	repeat-fpzi#4	20954393	BLIND	6197014		complete			computer	Desktop or Laptop	Mac OS 10.15	Firefox 98.0	1440x900	1381x748		test items	12	over 18	Spreadsheet1	Spreadsheet1	20	16	1	Screen 1	Zone7	continue_button	12385					0	1	0					1	test items	the cake
51	1648662521505	30/03/2022 17:48:41	1648662521298	-4	30/03/2022 13:48:41	36547	27	task-8tfa	repeat-fpzi#4	20954393	BLIND	6197014		complete			computer	Desktop or Laptop	Mac OS 10.15	Firefox 98.0	1440x900	1381x748		test items	12	over 18	Spreadsheet1	Spreadsheet1	2	17	1	Screen 1	Zone3	response_dropdown	25176			lu		0	1	0					1	test items	the raspberry
52	1648662521627	30/03/2022 17:48:41	1648662521299	-4	30/03/2022 13:48:41	36547	27	task-8tfa	repeat-fpzi#4	20954393	BLIND	6197014		complete			computer	Desktop or Laptop	Mac OS 10.15	Firefox 98.0	1440x900	1381x748		test items	12	over 18	Spreadsheet1	Spreadsheet1	2	17	1	Screen 1	Zone4	response_text_entry	25176		Screen End	grupswek		1	0	0					1	test items	the raspberry
53	1648662521627	30/03/2022 17:48:41	1648662521299	-4	30/03/2022 13:48:41	36547	27	task-8tfa	repeat-fpzi#4	20954393	BLIND	6197014		complete			computer	Desktop or Laptop	Mac OS 10.15	Firefox 98.0	1440x900	1381x748		test items	12	over 18	Spreadsheet1	Spreadsheet1	2	17	1	Screen 1	Zone7	continue_button	25176					0	1	0					1	test items	the raspberry
54	1648662530960	30/03/2022 17:48:50	1648662530751	-4	30/03/2022 13:48:50	36547	27	task-8tfa	repeat-fpzi#4	20954393	BLIND	6197014		complete			computer	Desktop or Laptop	Mac OS 10.15	Firefox 98.0	1440x900	1381x748		test items	12	over 18	Spreadsheet1	Spreadsheet1	9	18	1	Screen 1	Zone3	response_dropdown	9432			zi		0	1	0					1	test items	the broccoli
55	1648662531082	30/03/2022 17:48:51	1648662530752	-4	30/03/2022 13:48:50	36547	27	task-8tfa	repeat-fpzi#4	20954393	BLIND	6197014		complete			computer	Desktop or Laptop	Mac OS 10.15	Firefox 98.0	1440x900	1381x748		test items	12	over 18	Spreadsheet1	Spreadsheet1	9	18	1	Screen 1	Zone4	response_text_entry	9432		Screen End	pipshre		1	0	0					1	test items	the broccoli
56	1648662531082	30/03/2022 17:48:51	1648662530752	-4	30/03/2022 13:48:50	36547	27	task-8tfa	repeat-fpzi#4	20954393	BLIND	6197014		complete			computer	Desktop or Laptop	Mac OS 10.15	Firefox 98.0	1440x900	1381x748		test items	12	over 18	Spreadsheet1	Spreadsheet1	9	18	1	Screen 1	Zone7	continue_button	9432					0	1	0					1	test items	the broccoli
57	1648662536112	30/03/2022 17:48:56	1648662535905	-4	30/03/2022 13:48:55	36547	27	task-8tfa	repeat-fpzi#4	20954393	BLIND	6197014		complete			computer	Desktop or Laptop	Mac OS 10.15	Firefox 98.0	1440x900	1381x748		test items	12	over 18	Spreadsheet1	Spreadsheet1	6	19	1	Screen 1	Zone3	response_dropdown	5137			lu		0	1	0					1	test items	the salmon
58	1648662536243	30/03/2022 17:48:56	1648662535907	-4	30/03/2022 13:48:55	36547	27	task-8tfa	repeat-fpzi#4	20954393	BLIND	6197014		complete			computer	Desktop or Laptop	Mac OS 10.15	Firefox 98.0	1440x900	1381x748		test items	12	over 18	Spreadsheet1	Spreadsheet1	6	19	1	Screen 1	Zone4	response_text_entry	5137		Screen End	arotep		1	0	0					1	test items	the salmon
59	1648662536243	30/03/2022 17:48:56	1648662535907	-4	30/03/2022 13:48:55	36547	27	task-8tfa	repeat-fpzi#4	20954393	BLIND	6197014		complete			computer	Desktop or Laptop	Mac OS 10.15	Firefox 98.0	1440x900	1381x748		test items	12	over 18	Spreadsheet1	Spreadsheet1	6	19	1	Screen 1	Zone7	continue_button	5137					0	1	0					1	test items	the salmon
60	1648662548159	30/03/2022 17:49:08	1648662547949	-4	30/03/2022 13:49:07	36547	27	task-8tfa	repeat-fpzi#4	20954393	BLIND	6197014		complete			computer	Desktop or Laptop	Mac OS 10.15	Firefox 98.0	1440x900	1381x748		test items	12	over 18	Spreadsheet1	Spreadsheet1	29	20	1	Screen 1	Zone3	response_dropdown	12018			zi		0	1	0					1	test items	the marker
61	1648662548283	30/03/2022 17:49:08	1648662547951	-4	30/03/2022 13:49:07	36547	27	task-8tfa	repeat-fpzi#4	20954393	BLIND	6197014		complete			computer	Desktop or Laptop	Mac OS 10.15	Firefox 98.0	1440x900	1381x748		test items	12	over 18	Spreadsheet1	Spreadsheet1	29	20	1	Screen 1	Zone4	response_text_entry	12018		Screen End	slushre		1	0	0					1	test items	the marker
62	1648662548283	30/03/2022 17:49:08	1648662547952	-4	30/03/2022 13:49:07	36547	27	task-8tfa	repeat-fpzi#4	20954393	BLIND	6197014		complete			computer	Desktop or Laptop	Mac OS 10.15	Firefox 98.0	1440x900	1381x748		test items	12	over 18	Spreadsheet1	Spreadsheet1	29	20	1	Screen 1	Zone7	continue_button	12018					0	1	0					1	test items	the marker
63	1648662558248	30/03/2022 17:49:18	1648662558043	-4	30/03/2022 13:49:18	36547	27	task-8tfa	repeat-fpzi#4	20954393	BLIND	6197014		complete			computer	Desktop or Laptop	Mac OS 10.15	Firefox 98.0	1440x900	1381x748		test items	12	over 18	Spreadsheet1	Spreadsheet1	25	21	1	Screen 1	Zone3	response_dropdown	10061			mo		0	1	0					1	test items	the eraser
64	1648662558371	30/03/2022 17:49:18	1648662558045	-4	30/03/2022 13:49:18	36547	27	task-8tfa	repeat-fpzi#4	20954393	BLIND	6197014		complete			computer	Desktop or Laptop	Mac OS 10.15	Firefox 98.0	1440x900	1381x748		test items	12	over 18	Spreadsheet1	Spreadsheet1	25	21	1	Screen 1	Zone4	response_text_entry	10061		Screen End	womf		1	0	0					1	test items	the eraser
65	1648662558371	30/03/2022 17:49:18	1648662558045	-4	30/03/2022 13:49:18	36547	27	task-8tfa	repeat-fpzi#4	20954393	BLIND	6197014		complete			computer	Desktop or Laptop	Mac OS 10.15	Firefox 98.0	1440x900	1381x748		test items	12	over 18	Spreadsheet1	Spreadsheet1	25	21	1	Screen 1	Zone7	continue_button	10061					0	1	0					1	test items	the eraser
66	1648662580676	30/03/2022 17:49:40	1648662580463	-4	30/03/2022 13:49:40	36547	27	task-8tfa	repeat-fpzi#4	20954393	BLIND	6197014		complete			computer	Desktop or Laptop	Mac OS 10.15	Firefox 98.0	1440x900	1381x748		test items	12	over 18	Spreadsheet1	Spreadsheet1	28	22	1	Screen 1	Zone3	response_dropdown	22396			zi		0	1	0					1	test items	the bike
67	1648662580806	30/03/2022 17:49:40	1648662580464	-4	30/03/2022 13:49:40	36547	27	task-8tfa	repeat-fpzi#4	20954393	BLIND	6197014		complete			computer	Desktop or Laptop	Mac OS 10.15	Firefox 98.0	1440x900	1381x748		test items	12	over 18	Spreadsheet1	Spreadsheet1	28	22	1	Screen 1	Zone4	response_text_entry	22396		Screen End	nisult		1	0	0					1	test items	the bike
68	1648662580806	30/03/2022 17:49:40	1648662580464	-4	30/03/2022 13:49:40	36547	27	task-8tfa	repeat-fpzi#4	20954393	BLIND	6197014		complete			computer	Desktop or Laptop	Mac OS 10.15	Firefox 98.0	1440x900	1381x748		test items	12	over 18	Spreadsheet1	Spreadsheet1	28	22	1	Screen 1	Zone7	continue_button	22396					0	1	0					1	test items	the bike
69	1648662586323	30/03/2022 17:49:46	1648662586082	-4	30/03/2022 13:49:46	36547	27	task-8tfa	repeat-fpzi#4	20954393	BLIND	6197014		complete			computer	Desktop or Laptop	Mac OS 10.15	Firefox 98.0	1440x900	1381x748		test items	12	over 18	Spreadsheet1	Spreadsheet1	8	23	1	Screen 1	Zone3	response_dropdown	5597			lu		0	1	0					1	test items	the train
70	1648662586472	30/03/2022 17:49:46	1648662586084	-4	30/03/2022 13:49:46	36547	27	task-8tfa	repeat-fpzi#4	20954393	BLIND	6197014		complete			computer	Desktop or Laptop	Mac OS 10.15	Firefox 98.0	1440x900	1381x748		test items	12	over 18	Spreadsheet1	Spreadsheet1	8	23	1	Screen 1	Zone4	response_text_entry	5597		Screen End	astaga		1	0	0					1	test items	the train
71	1648662586472	30/03/2022 17:49:46	1648662586085	-4	30/03/2022 13:49:46	36547	27	task-8tfa	repeat-fpzi#4	20954393	BLIND	6197014		complete			computer	Desktop or Laptop	Mac OS 10.15	Firefox 98.0	1440x900	1381x748		test items	12	over 18	Spreadsheet1	Spreadsheet1	8	23	1	Screen 1	Zone7	continue_button	5597					0	1	0					1	test items	the train
72	1648662600140	30/03/2022 17:50:00	1648662599931	-4	30/03/2022 13:49:59	36547	27	task-8tfa	repeat-fpzi#4	20954393	BLIND	6197014		complete			computer	Desktop or Laptop	Mac OS 10.15	Firefox 98.0	1440x900	1381x748		test items	12	over 18	Spreadsheet1	Spreadsheet1	4	24	1	Screen 1	Zone3	response_dropdown	13825			lu		0	1	0					1	test items	the lamp
73	1648662600265	30/03/2022 17:50:00	1648662599932	-4	30/03/2022 13:49:59	36547	27	task-8tfa	repeat-fpzi#4	20954393	BLIND	6197014		complete			computer	Desktop or Laptop	Mac OS 10.15	Firefox 98.0	1440x900	1381x748		test items	12	over 18	Spreadsheet1	Spreadsheet1	4	24	1	Screen 1	Zone4	response_text_entry	13825		Screen End	megleshre		1	0	0					1	test items	the lamp
74	1648662600265	30/03/2022 17:50:00	1648662599932	-4	30/03/2022 13:49:59	36547	27	task-8tfa	repeat-fpzi#4	20954393	BLIND	6197014		complete			computer	Desktop or Laptop	Mac OS 10.15	Firefox 98.0	1440x900	1381x748		test items	12	over 18	Spreadsheet1	Spreadsheet1	4	24	1	Screen 1	Zone7	continue_button	13825					0	1	0					1	test items	the lamp
75	1648662624362	30/03/2022 17:50:24	1648662624142	-4	30/03/2022 13:50:24	36547	27	task-8tfa	repeat-fpzi#4	20954393	BLIND	6197014		complete			computer	Desktop or Laptop	Mac OS 10.15	Firefox 98.0	1440x900	1381x748		test items	12	over 18	Spreadsheet1	Spreadsheet1	18	25	1	Screen 1	Zone3	response_dropdown	24182			lu		0	1	0					1	test items	the plane
76	1648662624478	30/03/2022 17:50:24	1648662624144	-4	30/03/2022 13:50:24	36547	27	task-8tfa	repeat-fpzi#4	20954393	BLIND	6197014		complete			computer	Desktop or Laptop	Mac OS 10.15	Firefox 98.0	1440x900	1381x748		test items	12	over 18	Spreadsheet1	Spreadsheet1	18	25	1	Screen 1	Zone4	response_text_entry	24182		Screen End	vendashre		0	1	0					1	test items	the plane
77	1648662624478	30/03/2022 17:50:24	1648662624144	-4	30/03/2022 13:50:24	36547	27	task-8tfa	repeat-fpzi#4	20954393	BLIND	6197014		complete			computer	Desktop or Laptop	Mac OS 10.15	Firefox 98.0	1440x900	1381x748		test items	12	over 18	Spreadsheet1	Spreadsheet1	18	25	1	Screen 1	Zone7	continue_button	24182					0	1	0					1	test items	the plane
78	1648662633033	30/03/2022 17:50:33	1648662632824	-4	30/03/2022 13:50:32	36547	27	task-8tfa	repeat-fpzi#4	20954393	BLIND	6197014		complete			computer	Desktop or Laptop	Mac OS 10.15	Firefox 98.0	1440x900	1381x748		test items	12	over 18	Spreadsheet1	Spreadsheet1	10	26	1	Screen 1	Zone3	response_dropdown	8653			zi		0	1	0					1	test items	the pot
79	1648662633158	30/03/2022 17:50:33	1648662632825	-4	30/03/2022 13:50:32	36547	27	task-8tfa	repeat-fpzi#4	20954393	BLIND	6197014		complete			computer	Desktop or Laptop	Mac OS 10.15	Firefox 98.0	1440x900	1381x748		test items	12	over 18	Spreadsheet1	Spreadsheet1	10	26	1	Screen 1	Zone4	response_text_entry	8653		Screen End	atoree		1	0	0					1	test items	the pot
80	1648662633158	30/03/2022 17:50:33	1648662632825	-4	30/03/2022 13:50:32	36547	27	task-8tfa	repeat-fpzi#4	20954393	BLIND	6197014		complete			computer	Desktop or Laptop	Mac OS 10.15	Firefox 98.0	1440x900	1381x748		test items	12	over 18	Spreadsheet1	Spreadsheet1	10	26	1	Screen 1	Zone7	continue_button	8653					0	1	0					1	test items	the pot
81	1648662638963	30/03/2022 17:50:38	1648662638749	-4	30/03/2022 13:50:38	36547	27	task-8tfa	repeat-fpzi#4	20954393	BLIND	6197014		complete			computer	Desktop or Laptop	Mac OS 10.15	Firefox 98.0	1440x900	1381x748		test items	12	over 18	Spreadsheet1	Spreadsheet1	21	27	1	Screen 1	Zone3	response_dropdown	5903			mo		0	1	0					1	test items	the frog
82	1648662639090	30/03/2022 17:50:39	1648662638751	-4	30/03/2022 13:50:38	36547	27	task-8tfa	repeat-fpzi#4	20954393	BLIND	6197014		complete			computer	Desktop or Laptop	Mac OS 10.15	Firefox 98.0	1440x900	1381x748		test items	12	over 18	Spreadsheet1	Spreadsheet1	21	27	1	Screen 1	Zone4	response_text_entry	5903		Screen End	danydit		1	0	0					1	test items	the frog
83	1648662639090	30/03/2022 17:50:39	1648662638751	-4	30/03/2022 13:50:38	36547	27	task-8tfa	repeat-fpzi#4	20954393	BLIND	6197014		complete			computer	Desktop or Laptop	Mac OS 10.15	Firefox 98.0	1440x900	1381x748		test items	12	over 18	Spreadsheet1	Spreadsheet1	21	27	1	Screen 1	Zone7	continue_button	5903					0	1	0					1	test items	the frog
84	1648662647173	30/03/2022 17:50:47	1648662646972	-4	30/03/2022 13:50:46	36547	27	task-8tfa	repeat-fpzi#4	20954393	BLIND	6197014		complete			computer	Desktop or Laptop	Mac OS 10.15	Firefox 98.0	1440x900	1381x748		test items	12	over 18	Spreadsheet1	Spreadsheet1	26	28	1	Screen 1	Zone3	response_dropdown	8199			mo		0	1	0					1	test items	the bench
85	1648662647297	30/03/2022 17:50:47	1648662646973	-4	30/03/2022 13:50:46	36547	27	task-8tfa	repeat-fpzi#4	20954393	BLIND	6197014		complete			computer	Desktop or Laptop	Mac OS 10.15	Firefox 98.0	1440x900	1381x748		test items	12	over 18	Spreadsheet1	Spreadsheet1	26	28	1	Screen 1	Zone4	response_text_entry	8199		Screen End	kembof		1	0	0					1	test items	the bench
86	1648662647297	30/03/2022 17:50:47	1648662646973	-4	30/03/2022 13:50:46	36547	27	task-8tfa	repeat-fpzi#4	20954393	BLIND	6197014		complete			computer	Desktop or Laptop	Mac OS 10.15	Firefox 98.0	1440x900	1381x748		test items	12	over 18	Spreadsheet1	Spreadsheet1	26	28	1	Screen 1	Zone7	continue_button	8199					0	1	0					1	test items	the bench
87	1648662654112	30/03/2022 17:50:54	1648662653909	-4	30/03/2022 13:50:53	36547	27	task-8tfa	repeat-fpzi#4	20954393	BLIND	6197014		complete			computer	Desktop or Laptop	Mac OS 10.15	Firefox 98.0	1440x900	1381x748		test items	12	over 18	Spreadsheet1	Spreadsheet1	31	29	1	Screen 1	Zone3	response_dropdown	6920			mo		0	1	0					1	test items	the couch
88	1648662654233	30/03/2022 17:50:54	1648662653910	-4	30/03/2022 13:50:53	36547	27	task-8tfa	repeat-fpzi#4	20954393	BLIND	6197014		complete			computer	Desktop or Laptop	Mac OS 10.15	Firefox 98.0	1440x900	1381x748		test items	12	over 18	Spreadsheet1	Spreadsheet1	31	29	1	Screen 1	Zone4	response_text_entry	6920		Screen End	guyter		1	0	0					1	test items	the couch
89	1648662654233	30/03/2022 17:50:54	1648662653911	-4	30/03/2022 13:50:53	36547	27	task-8tfa	repeat-fpzi#4	20954393	BLIND	6197014		complete			computer	Desktop or Laptop	Mac OS 10.15	Firefox 98.0	1440x900	1381x748		test items	12	over 18	Spreadsheet1	Spreadsheet1	31	29	1	Screen 1	Zone7	continue_button	6920					0	1	0					1	test items	the couch
90	1648662675613	30/03/2022 17:51:15	1648662675395	-4	30/03/2022 13:51:15	36547	27	task-8tfa	repeat-fpzi#4	20954393	BLIND	6197014		complete			computer	Desktop or Laptop	Mac OS 10.15	Firefox 98.0	1440x900	1381x748		test items	12	over 18	Spreadsheet1	Spreadsheet1	16	30	1	Screen 1	Zone3	response_dropdown	21471			lu		0	1	0					1	test items	the chair
91	1648662675738	30/03/2022 17:51:15	1648662675396	-4	30/03/2022 13:51:15	36547	27	task-8tfa	repeat-fpzi#4	20954393	BLIND	6197014		complete			computer	Desktop or Laptop	Mac OS 10.15	Firefox 98.0	1440x900	1381x748		test items	12	over 18	Spreadsheet1	Spreadsheet1	16	30	1	Screen 1	Zone4	response_text_entry	21471		Screen End	grupaug		1	0	0					1	test items	the chair
92	1648662675738	30/03/2022 17:51:15	1648662675396	-4	30/03/2022 13:51:15	36547	27	task-8tfa	repeat-fpzi#4	20954393	BLIND	6197014		complete			computer	Desktop or Laptop	Mac OS 10.15	Firefox 98.0	1440x900	1381x748		test items	12	over 18	Spreadsheet1	Spreadsheet1	16	30	1	Screen 1	Zone7	continue_button	21471					0	1	0					1	test items	the chair
93	1648662678193	30/03/2022 17:51:18	1648662677972	-4	30/03/2022 13:51:17	36547	27	task-8tfa	repeat-fpzi#4	20954393	BLIND	6197014		complete			computer	Desktop or Laptop	Mac OS 10.15	Firefox 98.0	1440x900	1381x748		test items	12	over 18	Spreadsheet1	Spreadsheet1	32	1	1	Screen 1	Zone2	continue_button	2566					0	1	0						results
94	1648662678297	30/03/2022 17:51:18	1648662677975	-4	30/03/2022 13:51:17	36547	27	task-8tfa	repeat-fpzi#4	20954393	BLIND	6197014		complete			computer	Desktop or Laptop	Mac OS 10.15	Firefox 98.0	1440x900	1381x748		test items	12	over 18	Spreadsheet1			END TASK					395430					0	1	0
1	1648690285927	31/03/2022 01:31:25	1648690285804	-4	30/03/2022 21:31:25	36547	27	task-8tfa	repeat-fpzi#4	20965956	BLIND	6200204		complete			computer	Desktop or Laptop	Mac OS 10.15.7	Chrome 99.0.4844.83	1440x900	915x721		test items	12	over 18	Spreadsheet1			BEGIN TASK										0	1	0
2	1648690288629	31/03/2022 01:31:28	1648690288551	-4	30/03/2022 21:31:28	36547	27	task-8tfa	repeat-fpzi#4	20965956	BLIND	6200204		complete			computer	Desktop or Laptop	Mac OS 10.15.7	Chrome 99.0.4844.83	1440x900	915x721		test items	12	over 18	Spreadsheet1	Spreadsheet1	1	1	1	Screen 1	advancementZone	continue_button	2724.6					0	1	0						instructions	For the following items, translate the given phrase on the bottom left by selecting the appropriate word for "the" from the drop-down menu and then use the word bank to fill in the blank for the correct translation.
3	1648690305427	31/03/2022 01:31:45	1648690305349	-4	30/03/2022 21:31:45	36547	27	task-8tfa	repeat-fpzi#4	20965956	BLIND	6200204		complete			computer	Desktop or Laptop	Mac OS 10.15.7	Chrome 99.0.4844.83	1440x900	915x721		test items	12	over 18	Spreadsheet1	Spreadsheet1	3	1	1	Screen 1	Zone3	response_dropdown	16785.1			zi		0	1	0					1	test items	the table
4	1648690305597	31/03/2022 01:31:45	1648690305350	-4	30/03/2022 21:31:45	36547	27	task-8tfa	repeat-fpzi#4	20965956	BLIND	6200204		complete			computer	Desktop or Laptop	Mac OS 10.15.7	Chrome 99.0.4844.83	1440x900	915x721		test items	12	over 18	Spreadsheet1	Spreadsheet1	3	1	1	Screen 1	Zone4	response_text_entry	16785.1		Screen End	zi pipshre		0	1	0					1	test items	the table
5	1648690305597	31/03/2022 01:31:45	1648690305350	-4	30/03/2022 21:31:45	36547	27	task-8tfa	repeat-fpzi#4	20965956	BLIND	6200204		complete			computer	Desktop or Laptop	Mac OS 10.15.7	Chrome 99.0.4844.83	1440x900	915x721		test items	12	over 18	Spreadsheet1	Spreadsheet1	3	1	1	Screen 1	Zone7	continue_button	16785.1					0	1	0					1	test items	the table
6	1648690312918	31/03/2022 01:31:52	1648690312815	-4	30/03/2022 21:31:52	36547	27	task-8tfa	repeat-fpzi#4	20965956	BLIND	6200204		complete			computer	Desktop or Laptop	Mac OS 10.15.7	Chrome 99.0.4844.83	1440x900	915x721		test items	12	over 18	Spreadsheet1	Spreadsheet1	27	2	1	Screen 1	Zone3	response_dropdown	7455.7			zi		0	1	0					1	test items	the car
7	1648690313038	31/03/2022 01:31:53	1648690312815	-4	30/03/2022 21:31:52	36547	27	task-8tfa	repeat-fpzi#4	20965956	BLIND	6200204		complete			computer	Desktop or Laptop	Mac OS 10.15.7	Chrome 99.0.4844.83	1440x900	915x721		test items	12	over 18	Spreadsheet1	Spreadsheet1	27	2	1	Screen 1	Zone4	response_text_entry	7455.7		Screen End	gruperv		0	1	0					1	test items	the car
8	1648690313038	31/03/2022 01:31:53	1648690312816	-4	30/03/2022 21:31:52	36547	27	task-8tfa	repeat-fpzi#4	20965956	BLIND	6200204		complete			computer	Desktop or Laptop	Mac OS 10.15.7	Chrome 99.0.4844.83	1440x900	915x721		test items	12	over 18	Spreadsheet1	Spreadsheet1	27	2	1	Screen 1	Zone7	continue_button	7455.7					0	1	0					1	test items	the car
9	1648690323717	31/03/2022 01:32:03	1648690323650	-4	30/03/2022 21:32:03	36547	27	task-8tfa	repeat-fpzi#4	20965956	BLIND	6200204		complete			computer	Desktop or Laptop	Mac OS 10.15.7	Chrome 99.0.4844.83	1440x900	915x721		test items	12	over 18	Spreadsheet1	Spreadsheet1	12	3	1	Screen 1	Zone3	response_dropdown	10825.8			zi		0	1	0					1	test items	the deer
10	1648690323836	31/03/2022 01:32:03	1648690323653	-4	30/03/2022 21:32:03	36547	27	task-8tfa	repeat-fpzi#4	20965956	BLIND	6200204		complete			computer	Desktop or Laptop	Mac OS 10.15.7	Chrome 99.0.4844.83	1440x900	915x721		test items	12	over 18	Spreadsheet1	Spreadsheet1	12	3	1	Screen 1	Zone4	response_text_entry	10825.8		Screen End	grupswek		0	1	0					1	test items	the deer
11	1648690323836	31/03/2022 01:32:03	1648690323653	-4	30/03/2022 21:32:03	36547	27	task-8tfa	repeat-fpzi#4	20965956	BLIND	6200204		complete			computer	Desktop or Laptop	Mac OS 10.15.7	Chrome 99.0.4844.83	1440x900	915x721		test items	12	over 18	Spreadsheet1	Spreadsheet1	12	3	1	Screen 1	Zone7	continue_button	10825.8					0	1	0					1	test items	the deer
12	1648690339281	31/03/2022 01:32:19	1648690339215	-4	30/03/2022 21:32:19	36547	27	task-8tfa	repeat-fpzi#4	20965956	BLIND	6200204		complete			computer	Desktop or Laptop	Mac OS 10.15.7	Chrome 99.0.4844.83	1440x900	915x721		test items	12	over 18	Spreadsheet1	Spreadsheet1	22	4	1	Screen 1	Zone3	response_dropdown	15548.9			zi		0	1	0					1	test items	the bacon
13	1648690339468	31/03/2022 01:32:19	1648690339217	-4	30/03/2022 21:32:19	36547	27	task-8tfa	repeat-fpzi#4	20965956	BLIND	6200204		complete			computer	Desktop or Laptop	Mac OS 10.15.7	Chrome 99.0.4844.83	1440x900	915x721		test items	12	over 18	Spreadsheet1	Spreadsheet1	22	4	1	Screen 1	Zone4	response_text_entry	15548.9		Screen End	gusulter		0	1	0					1	test items	the bacon
14	1648690339468	31/03/2022 01:32:19	1648690339217	-4	30/03/2022 21:32:19	36547	27	task-8tfa	repeat-fpzi#4	20965956	BLIND	6200204		complete			computer	Desktop or Laptop	Mac OS 10.15.7	Chrome 99.0.4844.83	1440x900	915x721		test items	12	over 18	Spreadsheet1	Spreadsheet1	22	4	1	Screen 1	Zone7	continue_button	15548.9					0	1	0					1	test items	the bacon
15	1648690347153	31/03/2022 01:32:27	1648690347098	-4	30/03/2022 21:32:27	36547	27	task-8tfa	repeat-fpzi#4	20965956	BLIND	6200204		complete			computer	Desktop or Laptop	Mac OS 10.15.7	Chrome 99.0.4844.83	1440x900	915x721		test items	12	over 18	Spreadsheet1	Spreadsheet1	25	5	1	Screen 1	Zone3	response_dropdown	7872.5			zi		0	1	0					1	test items	the eraser
16	1648690347281	31/03/2022 01:32:27	1648690347099	-4	30/03/2022 21:32:27	36547	27	task-8tfa	repeat-fpzi#4	20965956	BLIND	6200204		complete			computer	Desktop or Laptop	Mac OS 10.15.7	Chrome 99.0.4844.83	1440x900	915x721		test items	12	over 18	Spreadsheet1	Spreadsheet1	25	5	1	Screen 1	Zone4	response_text_entry	7872.5		Screen End	resulm		0	1	0					1	test items	the eraser
17	1648690347281	31/03/2022 01:32:27	1648690347099	-4	30/03/2022 21:32:27	36547	27	task-8tfa	repeat-fpzi#4	20965956	BLIND	6200204		complete			computer	Desktop or Laptop	Mac OS 10.15.7	Chrome 99.0.4844.83	1440x900	915x721		test items	12	over 18	Spreadsheet1	Spreadsheet1	25	5	1	Screen 1	Zone7	continue_button	7872.5					0	1	0					1	test items	the eraser
18	1648690357960	31/03/2022 01:32:37	1648690357881	-4	30/03/2022 21:32:37	36547	27	task-8tfa	repeat-fpzi#4	20965956	BLIND	6200204		complete			computer	Desktop or Laptop	Mac OS 10.15.7	Chrome 99.0.4844.83	1440x900	915x721		test items	12	over 18	Spreadsheet1	Spreadsheet1	18	6	1	Screen 1	Zone3	response_dropdown	10773.3			zi		0	1	0					1	test items	the plane
19	1648690358073	31/03/2022 01:32:38	1648690357883	-4	30/03/2022 21:32:37	36547	27	task-8tfa	repeat-fpzi#4	20965956	BLIND	6200204		complete			computer	Desktop or Laptop	Mac OS 10.15.7	Chrome 99.0.4844.83	1440x900	915x721		test items	12	over 18	Spreadsheet1	Spreadsheet1	18	6	1	Screen 1	Zone4	response_text_entry	10773.3		Screen End	pasulpei		0	1	0					1	test items	the plane
20	1648690358073	31/03/2022 01:32:38	1648690357883	-4	30/03/2022 21:32:37	36547	27	task-8tfa	repeat-fpzi#4	20965956	BLIND	6200204		complete			computer	Desktop or Laptop	Mac OS 10.15.7	Chrome 99.0.4844.83	1440x900	915x721		test items	12	over 18	Spreadsheet1	Spreadsheet1	18	6	1	Screen 1	Zone7	continue_button	10773.3					0	1	0					1	test items	the plane
21	1648690365086	31/03/2022 01:32:45	1648690365016	-4	30/03/2022 21:32:45	36547	27	task-8tfa	repeat-fpzi#4	20965956	BLIND	6200204		complete			computer	Desktop or Laptop	Mac OS 10.15.7	Chrome 99.0.4844.83	1440x900	915x721		test items	12	over 18	Spreadsheet1	Spreadsheet1	8	7	1	Screen 1	Zone3	response_dropdown	7122.6			zi		0	1	0					1	test items	the train
22	1648690365198	31/03/2022 01:32:45	1648690365018	-4	30/03/2022 21:32:45	36547	27	task-8tfa	repeat-fpzi#4	20965956	BLIND	6200204		complete			computer	Desktop or Laptop	Mac OS 10.15.7	Chrome 99.0.4844.83	1440x900	915x721		test items	12	over 18	Spreadsheet1	Spreadsheet1	8	7	1	Screen 1	Zone4	response_text_entry	7122.6		Screen End	kemypo		0	1	0					1	test items	the train
23	1648690365198	31/03/2022 01:32:45	1648690365018	-4	30/03/2022 21:32:45	36547	27	task-8tfa	repeat-fpzi#4	20965956	BLIND	6200204		complete			computer	Desktop or Laptop	Mac OS 10.15.7	Chrome 99.0.4844.83	1440x900	915x721		test items	12	over 18	Spreadsheet1	Spreadsheet1	8	7	1	Screen 1	Zone7	continue_button	7122.6					0	1	0					1	test items	the train
24	1648690370295	31/03/2022 01:32:50	1648690370232	-4	30/03/2022 21:32:50	36547	27	task-8tfa	repeat-fpzi#4	20965956	BLIND	6200204		complete			computer	Desktop or Laptop	Mac OS 10.15.7	Chrome 99.0.4844.83	1440x900	915x721		test items	12	over 18	Spreadsheet1	Spreadsheet1	9	8	1	Screen 1	Zone3	response_dropdown	5199.6			zi		0	1	0					1	test items	the broccoli
25	1648690370405	31/03/2022 01:32:50	1648690370233	-4	30/03/2022 21:32:50	36547	27	task-8tfa	repeat-fpzi#4	20965956	BLIND	6200204		complete			computer	Desktop or Laptop	Mac OS 10.15.7	Chrome 99.0.4844.83	1440x900	915x721		test items	12	over 18	Spreadsheet1	Spreadsheet1	9	8	1	Screen 1	Zone4	response_text_entry	5199.6		Screen End	nandef		0	1	0					1	test items	the broccoli
26	1648690370405	31/03/2022 01:32:50	1648690370233	-4	30/03/2022 21:32:50	36547	27	task-8tfa	repeat-fpzi#4	20965956	BLIND	6200204		complete			computer	Desktop or Laptop	Mac OS 10.15.7	Chrome 99.0.4844.83	1440x900	915x721		test items	12	over 18	Spreadsheet1	Spreadsheet1	9	8	1	Screen 1	Zone7	continue_button	5199.6					0	1	0					1	test items	the broccoli
27	1648690375159	31/03/2022 01:32:55	1648690375097	-4	30/03/2022 21:32:55	36547	27	task-8tfa	repeat-fpzi#4	20965956	BLIND	6200204		complete			computer	Desktop or Laptop	Mac OS 10.15.7	Chrome 99.0.4844.83	1440x900	915x721		test items	12	over 18	Spreadsheet1	Spreadsheet1	17	9	1	Screen 1	Zone3	response_dropdown	4850.8			zi		0	1	0					1	test items	the apple
28	1648690375433	31/03/2022 01:32:55	1648690375098	-4	30/03/2022 21:32:55	36547	27	task-8tfa	repeat-fpzi#4	20965956	BLIND	6200204		complete			computer	Desktop or Laptop	Mac OS 10.15.7	Chrome 99.0.4844.83	1440x900	915x721		test items	12	over 18	Spreadsheet1	Spreadsheet1	17	9	1	Screen 1	Zone4	response_text_entry	4850.8		Screen End	guyter		0	1	0					1	test items	the apple
29	1648690375433	31/03/2022 01:32:55	1648690375098	-4	30/03/2022 21:32:55	36547	27	task-8tfa	repeat-fpzi#4	20965956	BLIND	6200204		complete			computer	Desktop or Laptop	Mac OS 10.15.7	Chrome 99.0.4844.83	1440x900	915x721		test items	12	over 18	Spreadsheet1	Spreadsheet1	17	9	1	Screen 1	Zone7	continue_button	4850.8					0	1	0					1	test items	the apple
30	1648690381257	31/03/2022 01:33:01	1648690381200	-4	30/03/2022 21:33:01	36547	27	task-8tfa	repeat-fpzi#4	20965956	BLIND	6200204		complete			computer	Desktop or Laptop	Mac OS 10.15.7	Chrome 99.0.4844.83	1440x900	915x721		test items	12	over 18	Spreadsheet1	Spreadsheet1	16	10	1	Screen 1	Zone3	response_dropdown	6090			zi		0	1	0					1	test items	the chair
31	1648690381395	31/03/2022 01:33:01	1648690381201	-4	30/03/2022 21:33:01	36547	27	task-8tfa	repeat-fpzi#4	20965956	BLIND	6200204		complete			computer	Desktop or Laptop	Mac OS 10.15.7	Chrome 99.0.4844.83	1440x900	915x721		test items	12	over 18	Spreadsheet1	Spreadsheet1	16	10	1	Screen 1	Zone4	response_text_entry	6090		Screen End	danydit		0	1	0					1	test items	the chair
32	1648690381395	31/03/2022 01:33:01	1648690381201	-4	30/03/2022 21:33:01	36547	27	task-8tfa	repeat-fpzi#4	20965956	BLIND	6200204		complete			computer	Desktop or Laptop	Mac OS 10.15.7	Chrome 99.0.4844.83	1440x900	915x721		test items	12	over 18	Spreadsheet1	Spreadsheet1	16	10	1	Screen 1	Zone7	continue_button	6090					0	1	0					1	test items	the chair
33	1648690398942	31/03/2022 01:33:18	1648690398865	-4	30/03/2022 21:33:18	36547	27	task-8tfa	repeat-fpzi#4	20965956	BLIND	6200204		complete			computer	Desktop or Laptop	Mac OS 10.15.7	Chrome 99.0.4844.83	1440x900	915x721		test items	12	over 18	Spreadsheet1	Spreadsheet1	10	11	1	Screen 1	Zone3	response_dropdown	17650.8			zi		0	1	0					1	test items	the pot
34	1648690399074	31/03/2022 01:33:19	1648690398866	-4	30/03/2022 21:33:18	36547	27	task-8tfa	repeat-fpzi#4	20965956	BLIND	6200204		complete			computer	Desktop or Laptop	Mac OS 10.15.7	Chrome 99.0.4844.83	1440x900	915x721		test items	12	over 18	Spreadsheet1	Spreadsheet1	10	11	1	Screen 1	Zone4	response_text_entry	17650.8		Screen End	neyn		0	1	0					1	test items	the pot
35	1648690399074	31/03/2022 01:33:19	1648690398866	-4	30/03/2022 21:33:18	36547	27	task-8tfa	repeat-fpzi#4	20965956	BLIND	6200204		complete			computer	Desktop or Laptop	Mac OS 10.15.7	Chrome 99.0.4844.83	1440x900	915x721		test items	12	over 18	Spreadsheet1	Spreadsheet1	10	11	1	Screen 1	Zone7	continue_button	17650.8					0	1	0					1	test items	the pot
36	1648690411095	31/03/2022 01:33:31	1648690410984	-4	30/03/2022 21:33:30	36547	27	task-8tfa	repeat-fpzi#4	20965956	BLIND	6200204		complete			computer	Desktop or Laptop	Mac OS 10.15.7	Chrome 99.0.4844.83	1440x900	915x721		test items	12	over 18	Spreadsheet1	Spreadsheet1	13	12	1	Screen 1	Zone3	response_dropdown	12106.8			zi		0	1	0					1	test items	the pen
37	1648690411211	31/03/2022 01:33:31	1648690410986	-4	30/03/2022 21:33:30	36547	27	task-8tfa	repeat-fpzi#4	20965956	BLIND	6200204		complete			computer	Desktop or Laptop	Mac OS 10.15.7	Chrome 99.0.4844.83	1440x900	915x721		test items	12	over 18	Spreadsheet1	Spreadsheet1	13	12	1	Screen 1	Zone4	response_text_entry	12106.8		Screen End	pipshre		0	1	0					1	test items	the pen
38	1648690411211	31/03/2022 01:33:31	1648690410986	-4	30/03/2022 21:33:30	36547	27	task-8tfa	repeat-fpzi#4	20965956	BLIND	6200204		complete			computer	Desktop or Laptop	Mac OS 10.15.7	Chrome 99.0.4844.83	1440x900	915x721		test items	12	over 18	Spreadsheet1	Spreadsheet1	13	12	1	Screen 1	Zone7	continue_button	12106.8					0	1	0					1	test items	the pen
39	1648690416544	31/03/2022 01:33:36	1648690416481	-4	30/03/2022 21:33:36	36547	27	task-8tfa	repeat-fpzi#4	20965956	BLIND	6200204		complete			computer	Desktop or Laptop	Mac OS 10.15.7	Chrome 99.0.4844.83	1440x900	915x721		test items	12	over 18	Spreadsheet1	Spreadsheet1	6	13	1	Screen 1	Zone3	response_dropdown	5481			zi		0	1	0					1	test items	the salmon
40	1648690416733	31/03/2022 01:33:36	1648690416482	-4	30/03/2022 21:33:36	36547	27	task-8tfa	repeat-fpzi#4	20965956	BLIND	6200204		complete			computer	Desktop or Laptop	Mac OS 10.15.7	Chrome 99.0.4844.83	1440x900	915x721		test items	12	over 18	Spreadsheet1	Spreadsheet1	6	13	1	Screen 1	Zone4	response_text_entry	5481		Screen End	nisult		0	1	0					1	test items	the salmon
41	1648690416733	31/03/2022 01:33:36	1648690416482	-4	30/03/2022 21:33:36	36547	27	task-8tfa	repeat-fpzi#4	20965956	BLIND	6200204		complete			computer	Desktop or Laptop	Mac OS 10.15.7	Chrome 99.0.4844.83	1440x900	915x721		test items	12	over 18	Spreadsheet1	Spreadsheet1	6	13	1	Screen 1	Zone7	continue_button	5481					0	1	0					1	test items	the salmon
42	1648690423324	31/03/2022 01:33:43	1648690423265	-4	30/03/2022 21:33:43	36547	27	task-8tfa	repeat-fpzi#4	20965956	BLIND	6200204		complete			computer	Desktop or Laptop	Mac OS 10.15.7	Chrome 99.0.4844.83	1440x900	915x721		test items	12	over 18	Spreadsheet1	Spreadsheet1	2	14	1	Screen 1	Zone3	response_dropdown	6768.5			zi		0	1	0					1	test items	the raspberry
43	1648690423443	31/03/2022 01:33:43	1648690423266	-4	30/03/2022 21:33:43	36547	27	task-8tfa	repeat-fpzi#4	20965956	BLIND	6200204		complete			computer	Desktop or Laptop	Mac OS 10.15.7	Chrome 99.0.4844.83	1440x900	915x721		test items	12	over 18	Spreadsheet1	Spreadsheet1	2	14	1	Screen 1	Zone4	response_text_entry	6768.5		Screen End	grupaug		0	1	0					1	test items	the raspberry
44	1648690423443	31/03/2022 01:33:43	1648690423266	-4	30/03/2022 21:33:43	36547	27	task-8tfa	repeat-fpzi#4	20965956	BLIND	6200204		complete			computer	Desktop or Laptop	Mac OS 10.15.7	Chrome 99.0.4844.83	1440x900	915x721		test items	12	over 18	Spreadsheet1	Spreadsheet1	2	14	1	Screen 1	Zone7	continue_button	6768.5					0	1	0					1	test items	the raspberry
45	1648690431171	31/03/2022 01:33:51	1648690431100	-4	30/03/2022 21:33:51	36547	27	task-8tfa	repeat-fpzi#4	20965956	BLIND	6200204		complete			computer	Desktop or Laptop	Mac OS 10.15.7	Chrome 99.0.4844.83	1440x900	915x721		test items	12	over 18	Spreadsheet1	Spreadsheet1	14	15	1	Screen 1	Zone3	response_dropdown	7820.3			zi		0	1	0					1	test items	the chipmunks
46	1648690431284	31/03/2022 01:33:51	1648690431101	-4	30/03/2022 21:33:51	36547	27	task-8tfa	repeat-fpzi#4	20965956	BLIND	6200204		complete			computer	Desktop or Laptop	Mac OS 10.15.7	Chrome 99.0.4844.83	1440x900	915x721		test items	12	over 18	Spreadsheet1	Spreadsheet1	14	15	1	Screen 1	Zone4	response_text_entry	7820.3		Screen End	asei		0	1	0					1	test items	the chipmunks
47	1648690431284	31/03/2022 01:33:51	1648690431101	-4	30/03/2022 21:33:51	36547	27	task-8tfa	repeat-fpzi#4	20965956	BLIND	6200204		complete			computer	Desktop or Laptop	Mac OS 10.15.7	Chrome 99.0.4844.83	1440x900	915x721		test items	12	over 18	Spreadsheet1	Spreadsheet1	14	15	1	Screen 1	Zone7	continue_button	7820.3					0	1	0					1	test items	the chipmunks
48	1648690435870	31/03/2022 01:33:55	1648690435814	-4	30/03/2022 21:33:55	36547	27	task-8tfa	repeat-fpzi#4	20965956	BLIND	6200204		complete			computer	Desktop or Laptop	Mac OS 10.15.7	Chrome 99.0.4844.83	1440x900	915x721		test items	12	over 18	Spreadsheet1	Spreadsheet1	19	16	1	Screen 1	Zone3	response_dropdown	4703.5			zi		0	1	0					1	test items	the zebra
49	1648690435996	31/03/2022 01:33:55	1648690435815	-4	30/03/2022 21:33:55	36547	27	task-8tfa	repeat-fpzi#4	20965956	BLIND	6200204		complete			computer	Desktop or Laptop	Mac OS 10.15.7	Chrome 99.0.4844.83	1440x900	915x721		test items	12	over 18	Spreadsheet1	Spreadsheet1	19	16	1	Screen 1	Zone4	response_text_entry	4703.5		Screen End	butoshre		0	1	0					1	test items	the zebra
50	1648690435996	31/03/2022 01:33:55	1648690435815	-4	30/03/2022 21:33:55	36547	27	task-8tfa	repeat-fpzi#4	20965956	BLIND	6200204		complete			computer	Desktop or Laptop	Mac OS 10.15.7	Chrome 99.0.4844.83	1440x900	915x721		test items	12	over 18	Spreadsheet1	Spreadsheet1	19	16	1	Screen 1	Zone7	continue_button	4703.5					0	1	0					1	test items	the zebra
51	1648690440853	31/03/2022 01:34:00	1648690440781	-4	30/03/2022 21:34:00	36547	27	task-8tfa	repeat-fpzi#4	20965956	BLIND	6200204		complete			computer	Desktop or Laptop	Mac OS 10.15.7	Chrome 99.0.4844.83	1440x900	915x721		test items	12	over 18	Spreadsheet1	Spreadsheet1	31	17	1	Screen 1	Zone3	response_dropdown	4959.8			zi		0	1	0					1	test items	the couch
52	1648690440976	31/03/2022 01:34:00	1648690440782	-4	30/03/2022 21:34:00	36547	27	task-8tfa	repeat-fpzi#4	20965956	BLIND	6200204		complete			computer	Desktop or Laptop	Mac OS 10.15.7	Chrome 99.0.4844.83	1440x900	915x721		test items	12	over 18	Spreadsheet1	Spreadsheet1	31	17	1	Screen 1	Zone4	response_text_entry	4959.8		Screen End	arotep		0	1	0					1	test items	the couch
53	1648690440976	31/03/2022 01:34:00	1648690440782	-4	30/03/2022 21:34:00	36547	27	task-8tfa	repeat-fpzi#4	20965956	BLIND	6200204		complete			computer	Desktop or Laptop	Mac OS 10.15.7	Chrome 99.0.4844.83	1440x900	915x721		test items	12	over 18	Spreadsheet1	Spreadsheet1	31	17	1	Screen 1	Zone7	continue_button	4959.8					0	1	0					1	test items	the couch
54	1648690448077	31/03/2022 01:34:08	1648690448014	-4	30/03/2022 21:34:08	36547	27	task-8tfa	repeat-fpzi#4	20965956	BLIND	6200204		complete			computer	Desktop or Laptop	Mac OS 10.15.7	Chrome 99.0.4844.83	1440x900	915x721		test items	12	over 18	Spreadsheet1	Spreadsheet1	5	18	1	Screen 1	Zone3	response_dropdown	7223.2			zi		0	1	0					1	test items	the shirt
55	1648690448200	31/03/2022 01:34:08	1648690448015	-4	30/03/2022 21:34:08	36547	27	task-8tfa	repeat-fpzi#4	20965956	BLIND	6200204		complete			computer	Desktop or Laptop	Mac OS 10.15.7	Chrome 99.0.4844.83	1440x900	915x721		test items	12	over 18	Spreadsheet1	Spreadsheet1	5	18	1	Screen 1	Zone4	response_text_entry	7223.2		Screen End	slushre		0	1	0					1	test items	the shirt
56	1648690448200	31/03/2022 01:34:08	1648690448016	-4	30/03/2022 21:34:08	36547	27	task-8tfa	repeat-fpzi#4	20965956	BLIND	6200204		complete			computer	Desktop or Laptop	Mac OS 10.15.7	Chrome 99.0.4844.83	1440x900	915x721		test items	12	over 18	Spreadsheet1	Spreadsheet1	5	18	1	Screen 1	Zone7	continue_button	7223.2					0	1	0					1	test items	the shirt
57	1648690458008	31/03/2022 01:34:18	1648690457948	-4	30/03/2022 21:34:17	36547	27	task-8tfa	repeat-fpzi#4	20965956	BLIND	6200204		complete			computer	Desktop or Laptop	Mac OS 10.15.7	Chrome 99.0.4844.83	1440x900	915x721		test items	12	over 18	Spreadsheet1	Spreadsheet1	4	19	1	Screen 1	Zone3	response_dropdown	9920.9			zi		0	1	0					1	test items	the lamp
58	1648690458122	31/03/2022 01:34:18	1648690457949	-4	30/03/2022 21:34:17	36547	27	task-8tfa	repeat-fpzi#4	20965956	BLIND	6200204		complete			computer	Desktop or Laptop	Mac OS 10.15.7	Chrome 99.0.4844.83	1440x900	915x721		test items	12	over 18	Spreadsheet1	Spreadsheet1	4	19	1	Screen 1	Zone4	response_text_entry	9920.9		Screen End	vref		0	1	0					1	test items	the lamp
59	1648690458122	31/03/2022 01:34:18	1648690457950	-4	30/03/2022 21:34:17	36547	27	task-8tfa	repeat-fpzi#4	20965956	BLIND	6200204		complete			computer	Desktop or Laptop	Mac OS 10.15.7	Chrome 99.0.4844.83	1440x900	915x721		test items	12	over 18	Spreadsheet1	Spreadsheet1	4	19	1	Screen 1	Zone7	continue_button	9920.9					0	1	0					1	test items	the lamp
60	1648690472347	31/03/2022 01:34:32	1648690472232	-4	30/03/2022 21:34:32	36547	27	task-8tfa	repeat-fpzi#4	20965956	BLIND	6200204		complete			computer	Desktop or Laptop	Mac OS 10.15.7	Chrome 99.0.4844.83	1440x900	915x721		test items	12	over 18	Spreadsheet1	Spreadsheet1	11	20	1	Screen 1	Zone3	response_dropdown	14270.7			lu		0	1	0					1	test items	the ship
61	1648690472473	31/03/2022 01:34:32	1648690472233	-4	30/03/2022 21:34:32	36547	27	task-8tfa	repeat-fpzi#4	20965956	BLIND	6200204		complete			computer	Desktop or Laptop	Mac OS 10.15.7	Chrome 99.0.4844.83	1440x900	915x721		test items	12	over 18	Spreadsheet1	Spreadsheet1	11	20	1	Screen 1	Zone4	response_text_entry	14270.7		Screen End	alir		0	1	0					1	test items	the ship
62	1648690472473	31/03/2022 01:34:32	1648690472233	-4	30/03/2022 21:34:32	36547	27	task-8tfa	repeat-fpzi#4	20965956	BLIND	6200204		complete			computer	Desktop or Laptop	Mac OS 10.15.7	Chrome 99.0.4844.83	1440x900	915x721		test items	12	over 18	Spreadsheet1	Spreadsheet1	11	20	1	Screen 1	Zone7	continue_button	14270.7					0	1	0					1	test items	the ship
63	1648690476887	31/03/2022 01:34:36	1648690476831	-4	30/03/2022 21:34:36	36547	27	task-8tfa	repeat-fpzi#4	20965956	BLIND	6200204		complete			computer	Desktop or Laptop	Mac OS 10.15.7	Chrome 99.0.4844.83	1440x900	915x721		test items	12	over 18	Spreadsheet1	Spreadsheet1	21	21	1	Screen 1	Zone3	response_dropdown	4583.3			zi		0	1	0					1	test items	the frog
64	1648690477004	31/03/2022 01:34:37	1648690476831	-4	30/03/2022 21:34:36	36547	27	task-8tfa	repeat-fpzi#4	20965956	BLIND	6200204		complete			computer	Desktop or Laptop	Mac OS 10.15.7	Chrome 99.0.4844.83	1440x900	915x721		test items	12	over 18	Spreadsheet1	Spreadsheet1	21	21	1	Screen 1	Zone4	response_text_entry	4583.3		Screen End	vendashre		0	1	0					1	test items	the frog
65	1648690477004	31/03/2022 01:34:37	1648690476831	-4	30/03/2022 21:34:36	36547	27	task-8tfa	repeat-fpzi#4	20965956	BLIND	6200204		complete			computer	Desktop or Laptop	Mac OS 10.15.7	Chrome 99.0.4844.83	1440x900	915x721		test items	12	over 18	Spreadsheet1	Spreadsheet1	21	21	1	Screen 1	Zone7	continue_button	4583.3					0	1	0					1	test items	the frog
66	1648690523291	31/03/2022 01:35:23	1648690523215	-4	30/03/2022 21:35:23	36547	27	task-8tfa	repeat-fpzi#4	20965956	BLIND	6200204		complete			computer	Desktop or Laptop	Mac OS 10.15.7	Chrome 99.0.4844.83	1440x900	915x721		test items	12	over 18	Spreadsheet1	Spreadsheet1	29	22	1	Screen 1	Zone3	response_dropdown	46379.7			zi		0	1	0					1	test items	the marker
67	1648690523573	31/03/2022 01:35:23	1648690523216	-4	30/03/2022 21:35:23	36547	27	task-8tfa	repeat-fpzi#4	20965956	BLIND	6200204		complete			computer	Desktop or Laptop	Mac OS 10.15.7	Chrome 99.0.4844.83	1440x900	915x721		test items	12	over 18	Spreadsheet1	Spreadsheet1	29	22	1	Screen 1	Zone4	response_text_entry	46379.7		Screen End	vendashre		0	1	0					1	test items	the marker
68	1648690523573	31/03/2022 01:35:23	1648690523217	-4	30/03/2022 21:35:23	36547	27	task-8tfa	repeat-fpzi#4	20965956	BLIND	6200204		complete			computer	Desktop or Laptop	Mac OS 10.15.7	Chrome 99.0.4844.83	1440x900	915x721		test items	12	over 18	Spreadsheet1	Spreadsheet1	29	22	1	Screen 1	Zone7	continue_button	46379.7					0	1	0					1	test items	the marker
69	1648690532969	31/03/2022 01:35:32	1648690532748	-4	30/03/2022 21:35:32	36547	27	task-8tfa	repeat-fpzi#4	20965956	BLIND	6200204		complete			computer	Desktop or Laptop	Mac OS 10.15.7	Chrome 99.0.4844.83	1440x900	915x721		test items	12	over 18	Spreadsheet1	Spreadsheet1	28	23	1	Screen 1	Zone3	response_dropdown	9517.1			zi		0	1	0					1	test items	the bike
70	1648690533088	31/03/2022 01:35:33	1648690532749	-4	30/03/2022 21:35:32	36547	27	task-8tfa	repeat-fpzi#4	20965956	BLIND	6200204		complete			computer	Desktop or Laptop	Mac OS 10.15.7	Chrome 99.0.4844.83	1440x900	915x721		test items	12	over 18	Spreadsheet1	Spreadsheet1	28	23	1	Screen 1	Zone4	response_text_entry	9517.1		Screen End	grupaug		0	1	0					1	test items	the bike
71	1648690533088	31/03/2022 01:35:33	1648690532749	-4	30/03/2022 21:35:32	36547	27	task-8tfa	repeat-fpzi#4	20965956	BLIND	6200204		complete			computer	Desktop or Laptop	Mac OS 10.15.7	Chrome 99.0.4844.83	1440x900	915x721		test items	12	over 18	Spreadsheet1	Spreadsheet1	28	23	1	Screen 1	Zone7	continue_button	9517.1					0	1	0					1	test items	the bike
72	1648690549600	31/03/2022 01:35:49	1648690549531	-4	30/03/2022 21:35:49	36547	27	task-8tfa	repeat-fpzi#4	20965956	BLIND	6200204		complete			computer	Desktop or Laptop	Mac OS 10.15.7	Chrome 99.0.4844.83	1440x900	915x721		test items	12	over 18	Spreadsheet1	Spreadsheet1	7	24	1	Screen 1	Zone3	response_dropdown	16769.3			zi		0	1	0					1	test items	the flower
73	1648690549757	31/03/2022 01:35:49	1648690549532	-4	30/03/2022 21:35:49	36547	27	task-8tfa	repeat-fpzi#4	20965956	BLIND	6200204		complete			computer	Desktop or Laptop	Mac OS 10.15.7	Chrome 99.0.4844.83	1440x900	915x721		test items	12	over 18	Spreadsheet1	Spreadsheet1	7	24	1	Screen 1	Zone4	response_text_entry	16769.3		Screen End	nandef		0	1	0					1	test items	the flower
74	1648690549757	31/03/2022 01:35:49	1648690549532	-4	30/03/2022 21:35:49	36547	27	task-8tfa	repeat-fpzi#4	20965956	BLIND	6200204		complete			computer	Desktop or Laptop	Mac OS 10.15.7	Chrome 99.0.4844.83	1440x900	915x721		test items	12	over 18	Spreadsheet1	Spreadsheet1	7	24	1	Screen 1	Zone7	continue_button	16769.3					0	1	0					1	test items	the flower
75	1648690560239	31/03/2022 01:36:00	1648690560133	-4	30/03/2022 21:36:00	36547	27	task-8tfa	repeat-fpzi#4	20965956	BLIND	6200204		complete			computer	Desktop or Laptop	Mac OS 10.15.7	Chrome 99.0.4844.83	1440x900	915x721		test items	12	over 18	Spreadsheet1	Spreadsheet1	23	25	1	Screen 1	Zone3	response_dropdown	10590.2			zi		0	1	0					1	test items	the burger
76	1648690560367	31/03/2022 01:36:00	1648690560134	-4	30/03/2022 21:36:00	36547	27	task-8tfa	repeat-fpzi#4	20965956	BLIND	6200204		complete			computer	Desktop or Laptop	Mac OS 10.15.7	Chrome 99.0.4844.83	1440x900	915x721		test items	12	over 18	Spreadsheet1	Spreadsheet1	23	25	1	Screen 1	Zone4	response_text_entry	10590.2		Screen End	womf		0	1	0					1	test items	the burger
77	1648690560367	31/03/2022 01:36:00	1648690560134	-4	30/03/2022 21:36:00	36547	27	task-8tfa	repeat-fpzi#4	20965956	BLIND	6200204		complete			computer	Desktop or Laptop	Mac OS 10.15.7	Chrome 99.0.4844.83	1440x900	915x721		test items	12	over 18	Spreadsheet1	Spreadsheet1	23	25	1	Screen 1	Zone7	continue_button	10590.2					0	1	0					1	test items	the burger
78	1648690565140	31/03/2022 01:36:05	1648690565066	-4	30/03/2022 21:36:05	36547	27	task-8tfa	repeat-fpzi#4	20965956	BLIND	6200204		complete			computer	Desktop or Laptop	Mac OS 10.15.7	Chrome 99.0.4844.83	1440x900	915x721		test items	12	over 18	Spreadsheet1	Spreadsheet1	20	26	1	Screen 1	Zone3	response_dropdown	4920.7			zi		0	1	0					1	test items	the cake
79	1648690565254	31/03/2022 01:36:05	1648690565068	-4	30/03/2022 21:36:05	36547	27	task-8tfa	repeat-fpzi#4	20965956	BLIND	6200204		complete			computer	Desktop or Laptop	Mac OS 10.15.7	Chrome 99.0.4844.83	1440x900	915x721		test items	12	over 18	Spreadsheet1	Spreadsheet1	20	26	1	Screen 1	Zone4	response_text_entry	4920.7		Screen End	pipshre		0	1	0					1	test items	the cake
80	1648690565254	31/03/2022 01:36:05	1648690565068	-4	30/03/2022 21:36:05	36547	27	task-8tfa	repeat-fpzi#4	20965956	BLIND	6200204		complete			computer	Desktop or Laptop	Mac OS 10.15.7	Chrome 99.0.4844.83	1440x900	915x721		test items	12	over 18	Spreadsheet1	Spreadsheet1	20	26	1	Screen 1	Zone7	continue_button	4920.7					0	1	0					1	test items	the cake
81	1648690571343	31/03/2022 01:36:11	1648690571281	-4	30/03/2022 21:36:11	36547	27	task-8tfa	repeat-fpzi#4	20965956	BLIND	6200204		complete			computer	Desktop or Laptop	Mac OS 10.15.7	Chrome 99.0.4844.83	1440x900	915x721		test items	12	over 18	Spreadsheet1	Spreadsheet1	30	27	1	Screen 1	Zone3	response_dropdown	6205			zi		0	1	0					1	test items	the shark
82	1648690571455	31/03/2022 01:36:11	1648690571282	-4	30/03/2022 21:36:11	36547	27	task-8tfa	repeat-fpzi#4	20965956	BLIND	6200204		complete			computer	Desktop or Laptop	Mac OS 10.15.7	Chrome 99.0.4844.83	1440x900	915x721		test items	12	over 18	Spreadsheet1	Spreadsheet1	30	27	1	Screen 1	Zone4	response_text_entry	6205		Screen End	grupble		0	1	0					1	test items	the shark
83	1648690571455	31/03/2022 01:36:11	1648690571282	-4	30/03/2022 21:36:11	36547	27	task-8tfa	repeat-fpzi#4	20965956	BLIND	6200204		complete			computer	Desktop or Laptop	Mac OS 10.15.7	Chrome 99.0.4844.83	1440x900	915x721		test items	12	over 18	Spreadsheet1	Spreadsheet1	30	27	1	Screen 1	Zone7	continue_button	6205					0	1	0					1	test items	the shark
84	1648690576763	31/03/2022 01:36:16	1648690576698	-4	30/03/2022 21:36:16	36547	27	task-8tfa	repeat-fpzi#4	20965956	BLIND	6200204		complete			computer	Desktop or Laptop	Mac OS 10.15.7	Chrome 99.0.4844.83	1440x900	915x721		test items	12	over 18	Spreadsheet1	Spreadsheet1	24	28	1	Screen 1	Zone3	response_dropdown	5406.9			zi		0	1	0					1	test items	the trash can
85	1648690577033	31/03/2022 01:36:17	1648690576699	-4	30/03/2022 21:36:16	36547	27	task-8tfa	repeat-fpzi#4	20965956	BLIND	6200204		complete			computer	Desktop or Laptop	Mac OS 10.15.7	Chrome 99.0.4844.83	1440x900	915x721		test items	12	over 18	Spreadsheet1	Spreadsheet1	24	28	1	Screen 1	Zone4	response_text_entry	5406.9		Screen End	megleshre		0	1	0					1	test items	the trash can
86	1648690577033	31/03/2022 01:36:17	1648690576699	-4	30/03/2022 21:36:16	36547	27	task-8tfa	repeat-fpzi#4	20965956	BLIND	6200204		complete			computer	Desktop or Laptop	Mac OS 10.15.7	Chrome 99.0.4844.83	1440x900	915x721		test items	12	over 18	Spreadsheet1	Spreadsheet1	24	28	1	Screen 1	Zone7	continue_button	5406.9					0	1	0					1	test items	the trash can
87	1648690581223	31/03/2022 01:36:21	1648690580998	-4	30/03/2022 21:36:20	36547	27	task-8tfa	repeat-fpzi#4	20965956	BLIND	6200204		complete			computer	Desktop or Laptop	Mac OS 10.15.7	Chrome 99.0.4844.83	1440x900	915x721		test items	12	over 18	Spreadsheet1	Spreadsheet1	15	29	1	Screen 1	Zone3	response_dropdown	4289.5			zi		0	1	0					1	test items	the bus
88	1648690581379	31/03/2022 01:36:21	1648690581000	-4	30/03/2022 21:36:21	36547	27	task-8tfa	repeat-fpzi#4	20965956	BLIND	6200204		complete			computer	Desktop or Laptop	Mac OS 10.15.7	Chrome 99.0.4844.83	1440x900	915x721		test items	12	over 18	Spreadsheet1	Spreadsheet1	15	29	1	Screen 1	Zone4	response_text_entry	4289.5		Screen End	neyn		1	0	0					1	test items	the bus
89	1648690581379	31/03/2022 01:36:21	1648690581000	-4	30/03/2022 21:36:21	36547	27	task-8tfa	repeat-fpzi#4	20965956	BLIND	6200204		complete			computer	Desktop or Laptop	Mac OS 10.15.7	Chrome 99.0.4844.83	1440x900	915x721		test items	12	over 18	Spreadsheet1	Spreadsheet1	15	29	1	Screen 1	Zone7	continue_button	4289.5					0	1	0					1	test items	the bus
90	1648690585613	31/03/2022 01:36:25	1648690585547	-4	30/03/2022 21:36:25	36547	27	task-8tfa	repeat-fpzi#4	20965956	BLIND	6200204		complete			computer	Desktop or Laptop	Mac OS 10.15.7	Chrome 99.0.4844.83	1440x900	915x721		test items	12	over 18	Spreadsheet1	Spreadsheet1	26	30	1	Screen 1	Zone3	response_dropdown	4539.2			zi		0	1	0					1	test items	the bench
91	1648690585816	31/03/2022 01:36:25	1648690585548	-4	30/03/2022 21:36:25	36547	27	task-8tfa	repeat-fpzi#4	20965956	BLIND	6200204		complete			computer	Desktop or Laptop	Mac OS 10.15.7	Chrome 99.0.4844.83	1440x900	915x721		test items	12	over 18	Spreadsheet1	Spreadsheet1	26	30	1	Screen 1	Zone4	response_text_entry	4539.2		Screen End	astaga		0	1	0					1	test items	the bench
92	1648690585816	31/03/2022 01:36:25	1648690585548	-4	30/03/2022 21:36:25	36547	27	task-8tfa	repeat-fpzi#4	20965956	BLIND	6200204		complete			computer	Desktop or Laptop	Mac OS 10.15.7	Chrome 99.0.4844.83	1440x900	915x721		test items	12	over 18	Spreadsheet1	Spreadsheet1	26	30	1	Screen 1	Zone7	continue_button	4539.2					0	1	0					1	test items	the bench
93	1648690591407	31/03/2022 01:36:31	1648690591348	-4	30/03/2022 21:36:31	36547	27	task-8tfa	repeat-fpzi#4	20965956	BLIND	6200204		complete			computer	Desktop or Laptop	Mac OS 10.15.7	Chrome 99.0.4844.83	1440x900	915x721		test items	12	over 18	Spreadsheet1	Spreadsheet1	32	1	1	Screen 1	Zone2	continue_button	5797.6					0	1	0						results
94	1648690591532	31/03/2022 01:36:31	1648690591354	-4	30/03/2022 21:36:31	36547	27	task-8tfa	repeat-fpzi#4	20965956	BLIND	6200204		complete			computer	Desktop or Laptop	Mac OS 10.15.7	Chrome 99.0.4844.83	1440x900	915x721		test items	12	over 18	Spreadsheet1			END TASK					305550					0	1	0
1	1648695541955	31/03/2022 02:59:01	1648695542158	-4	30/03/2022 22:59:02	36547	27	task-8tfa	repeat-fpzi#4	20966518	BLIND	6200613		complete			mobile	undefined undefined	Android 12	Firefox 98.0	360x800	774x280		test items	12	over 18	Spreadsheet1			BEGIN TASK										0	1	0
2	1648695546109	31/03/2022 02:59:06	1648695546368	-4	30/03/2022 22:59:06	36547	27	task-8tfa	repeat-fpzi#4	20966518	BLIND	6200613		complete			mobile	undefined undefined	Android 12	Firefox 98.0	360x800	774x280		test items	12	over 18	Spreadsheet1	Spreadsheet1	1	1	1	Screen 1	advancementZone	continue_button	4158					0	1	0						instructions	For the following items, translate the given phrase on the bottom left by selecting the appropriate word for "the" from the drop-down menu and then use the word bank to fill in the blank for the correct translation.
3	1648695581125	31/03/2022 02:59:41	1648695581302	-4	30/03/2022 22:59:41	36547	27	task-8tfa	repeat-fpzi#4	20966518	BLIND	6200613		complete			mobile	undefined undefined	Android 12	Firefox 98.0	360x800	360x376		test items	12	over 18	Spreadsheet1	Spreadsheet1	20	1	1	Screen 1	Zone3	response_dropdown	34843			zi		0	1	0					1	test items	the cake
4	1648695581273	31/03/2022 02:59:41	1648695581304	-4	30/03/2022 22:59:41	36547	27	task-8tfa	repeat-fpzi#4	20966518	BLIND	6200613		complete			mobile	undefined undefined	Android 12	Firefox 98.0	360x800	360x376		test items	12	over 18	Spreadsheet1	Spreadsheet1	20	1	1	Screen 1	Zone4	response_text_entry	34843		Screen End	asei		1	0	0					1	test items	the cake
5	1648695581273	31/03/2022 02:59:41	1648695581304	-4	30/03/2022 22:59:41	36547	27	task-8tfa	repeat-fpzi#4	20966518	BLIND	6200613		complete			mobile	undefined undefined	Android 12	Firefox 98.0	360x800	360x376		test items	12	over 18	Spreadsheet1	Spreadsheet1	20	1	1	Screen 1	Zone7	continue_button	34843					0	1	0					1	test items	the cake
6	1648695586438	31/03/2022 02:59:46	1648695586698	-4	30/03/2022 22:59:46	36547	27	task-8tfa	repeat-fpzi#4	20966518	BLIND	6200613		complete			computer	Desktop or Laptop	Linux x86_64	Firefox 98.0	360x800	980x355		test items	12	over 18	Spreadsheet1			BEGIN TASK										0	1	0
7	1648695647114	31/03/2022 03:00:47	1648695647368	-4	30/03/2022 23:00:47	36547	27	task-8tfa	repeat-fpzi#4	20966518	BLIND	6200613		complete			computer	Desktop or Laptop	Linux x86_64	Firefox 98.0	360x800	980x104		test items	12	over 18	Spreadsheet1	Spreadsheet1	19	2	1	Screen 1	Zone3	response_dropdown	60575			mo		0	1	0					1	test items	the zebra
8	1648695647257	31/03/2022 03:00:47	1648695647370	-4	30/03/2022 23:00:47	36547	27	task-8tfa	repeat-fpzi#4	20966518	BLIND	6200613		complete			computer	Desktop or Laptop	Linux x86_64	Firefox 98.0	360x800	980x104		test items	12	over 18	Spreadsheet1	Spreadsheet1	19	2	1	Screen 1	Zone4	response_text_entry	60575		Screen End	grupble		0	1	0					1	test items	the zebra
9	1648695647257	31/03/2022 03:00:47	1648695647371	-4	30/03/2022 23:00:47	36547	27	task-8tfa	repeat-fpzi#4	20966518	BLIND	6200613		complete			computer	Desktop or Laptop	Linux x86_64	Firefox 98.0	360x800	980x104		test items	12	over 18	Spreadsheet1	Spreadsheet1	19	2	1	Screen 1	Zone7	continue_button	60575					0	1	0					1	test items	the zebra
10	1648695664950	31/03/2022 03:01:04	1648695665150	-4	30/03/2022 23:01:05	36547	27	task-8tfa	repeat-fpzi#4	20966518	BLIND	6200613		complete			computer	Desktop or Laptop	Linux x86_64	Firefox 98.0	360x800	980x355		test items	12	over 18	Spreadsheet1	Spreadsheet1	8	3	1	Screen 1	Zone3	response_dropdown	17704			zi		0	1	0					1	test items	the train
11	1648695665080	31/03/2022 03:01:05	1648695665152	-4	30/03/2022 23:01:05	36547	27	task-8tfa	repeat-fpzi#4	20966518	BLIND	6200613		complete			computer	Desktop or Laptop	Linux x86_64	Firefox 98.0	360x800	980x355		test items	12	over 18	Spreadsheet1	Spreadsheet1	8	3	1	Screen 1	Zone4	response_text_entry	17704		Screen End	astaga		1	0	0					1	test items	the train
12	1648695665080	31/03/2022 03:01:05	1648695665152	-4	30/03/2022 23:01:05	36547	27	task-8tfa	repeat-fpzi#4	20966518	BLIND	6200613		complete			computer	Desktop or Laptop	Linux x86_64	Firefox 98.0	360x800	980x355		test items	12	over 18	Spreadsheet1	Spreadsheet1	8	3	1	Screen 1	Zone7	continue_button	17704					0	1	0					1	test items	the train
13	1648695688740	31/03/2022 03:01:28	1648695688994	-4	30/03/2022 23:01:28	36547	27	task-8tfa	repeat-fpzi#4	20966518	BLIND	6200613		complete			computer	Desktop or Laptop	Linux x86_64	Firefox 98.0	360x800	980x104		test items	12	over 18	Spreadsheet1	Spreadsheet1	24	4	1	Screen 1	Zone3	response_dropdown	23780			mo		0	1	0					1	test items	the trash can
14	1648695688869	31/03/2022 03:01:28	1648695688996	-4	30/03/2022 23:01:28	36547	27	task-8tfa	repeat-fpzi#4	20966518	BLIND	6200613		complete			computer	Desktop or Laptop	Linux x86_64	Firefox 98.0	360x800	980x104		test items	12	over 18	Spreadsheet1	Spreadsheet1	24	4	1	Screen 1	Zone4	response_text_entry	23780		Screen End	pasulpei		1	0	0					1	test items	the trash can
15	1648695688869	31/03/2022 03:01:28	1648695688996	-4	30/03/2022 23:01:28	36547	27	task-8tfa	repeat-fpzi#4	20966518	BLIND	6200613		complete			computer	Desktop or Laptop	Linux x86_64	Firefox 98.0	360x800	980x104		test items	12	over 18	Spreadsheet1	Spreadsheet1	24	4	1	Screen 1	Zone7	continue_button	23780					0	1	0					1	test items	the trash can
16	1648695711506	31/03/2022 03:01:51	1648695711751	-4	30/03/2022 23:01:51	36547	27	task-8tfa	repeat-fpzi#4	20966518	BLIND	6200613		complete			computer	Desktop or Laptop	Linux x86_64	Firefox 98.0	360x800	980x355		test items	12	over 18	Spreadsheet1	Spreadsheet1	16	5	1	Screen 1	Zone3	response_dropdown	22685			lu		0	1	0					1	test items	the chair
17	1648695711635	31/03/2022 03:01:51	1648695711753	-4	30/03/2022 23:01:51	36547	27	task-8tfa	repeat-fpzi#4	20966518	BLIND	6200613		complete			computer	Desktop or Laptop	Linux x86_64	Firefox 98.0	360x800	980x355		test items	12	over 18	Spreadsheet1	Spreadsheet1	16	5	1	Screen 1	Zone4	response_text_entry	22685		Screen End	grupaug		1	0	0					1	test items	the chair
18	1648695711635	31/03/2022 03:01:51	1648695711753	-4	30/03/2022 23:01:51	36547	27	task-8tfa	repeat-fpzi#4	20966518	BLIND	6200613		complete			computer	Desktop or Laptop	Linux x86_64	Firefox 98.0	360x800	980x355		test items	12	over 18	Spreadsheet1	Spreadsheet1	16	5	1	Screen 1	Zone7	continue_button	22685					0	1	0					1	test items	the chair
19	1648695723210	31/03/2022 03:02:03	1648695723475	-4	30/03/2022 23:02:03	36547	27	task-8tfa	repeat-fpzi#4	20966518	BLIND	6200613		complete			computer	Desktop or Laptop	Linux x86_64	Firefox 98.0	360x800	980x104		test items	12	over 18	Spreadsheet1	Spreadsheet1	4	6	1	Screen 1	Zone3	response_dropdown	11673			lu		0	1	0					1	test items	the lamp
20	1648695723346	31/03/2022 03:02:03	1648695723476	-4	30/03/2022 23:02:03	36547	27	task-8tfa	repeat-fpzi#4	20966518	BLIND	6200613		complete			computer	Desktop or Laptop	Linux x86_64	Firefox 98.0	360x800	980x104		test items	12	over 18	Spreadsheet1	Spreadsheet1	4	6	1	Screen 1	Zone4	response_text_entry	11673		Screen End	neyn		0	1	0					1	test items	the lamp
21	1648695723346	31/03/2022 03:02:03	1648695723476	-4	30/03/2022 23:02:03	36547	27	task-8tfa	repeat-fpzi#4	20966518	BLIND	6200613		complete			computer	Desktop or Laptop	Linux x86_64	Firefox 98.0	360x800	980x104		test items	12	over 18	Spreadsheet1	Spreadsheet1	4	6	1	Screen 1	Zone7	continue_button	11673					0	1	0					1	test items	the lamp
22	1648695758583	31/03/2022 03:02:38	1648695758773	-4	30/03/2022 23:02:38	36547	27	task-8tfa	repeat-fpzi#4	20966518	BLIND	6200613		complete			computer	Desktop or Laptop	Linux x86_64	Firefox 98.0	360x800	980x355		test items	12	over 18	Spreadsheet1	Spreadsheet1	22	7	1	Screen 1	Zone3	response_dropdown	35238			mo		0	1	0					1	test items	the bacon
23	1648695758749	31/03/2022 03:02:38	1648695758775	-4	30/03/2022 23:02:38	36547	27	task-8tfa	repeat-fpzi#4	20966518	BLIND	6200613		complete			computer	Desktop or Laptop	Linux x86_64	Firefox 98.0	360x800	980x355		test items	12	over 18	Spreadsheet1	Spreadsheet1	22	7	1	Screen 1	Zone4	response_text_entry	35238		Screen End	butoshre		0	1	0					1	test items	the bacon
24	1648695758749	31/03/2022 03:02:38	1648695758775	-4	30/03/2022 23:02:38	36547	27	task-8tfa	repeat-fpzi#4	20966518	BLIND	6200613		complete			computer	Desktop or Laptop	Linux x86_64	Firefox 98.0	360x800	980x355		test items	12	over 18	Spreadsheet1	Spreadsheet1	22	7	1	Screen 1	Zone7	continue_button	35238					0	1	0					1	test items	the bacon
25	1648695796548	31/03/2022 03:03:16	1648695796793	-4	30/03/2022 23:03:16	36547	27	task-8tfa	repeat-fpzi#4	20966518	BLIND	6200613		complete			computer	Desktop or Laptop	Linux x86_64	Firefox 98.0	360x800	980x355		test items	12	over 18	Spreadsheet1	Spreadsheet1	3	8	1	Screen 1	Zone3	response_dropdown	37973			mo		0	1	0					1	test items	the table
26	1648695796680	31/03/2022 03:03:16	1648695796795	-4	30/03/2022 23:03:16	36547	27	task-8tfa	repeat-fpzi#4	20966518	BLIND	6200613		complete			computer	Desktop or Laptop	Linux x86_64	Firefox 98.0	360x800	980x355		test items	12	over 18	Spreadsheet1	Spreadsheet1	3	8	1	Screen 1	Zone4	response_text_entry	37973		Screen End	tesulni		0	1	0					1	test items	the table
27	1648695796680	31/03/2022 03:03:16	1648695796795	-4	30/03/2022 23:03:16	36547	27	task-8tfa	repeat-fpzi#4	20966518	BLIND	6200613		complete			computer	Desktop or Laptop	Linux x86_64	Firefox 98.0	360x800	980x355		test items	12	over 18	Spreadsheet1	Spreadsheet1	3	8	1	Screen 1	Zone7	continue_button	37973					0	1	0					1	test items	the table
28	1648695856522	31/03/2022 03:04:16	1648695856719	-4	30/03/2022 23:04:16	36547	27	task-8tfa	repeat-fpzi#4	20966518	BLIND	6200613		complete			computer	Desktop or Laptop	Linux x86_64	Firefox 98.0	360x800	980x355		test items	12	over 18	Spreadsheet1	Spreadsheet1	15	9	1	Screen 1	Zone3	response_dropdown	59881			lu		0	1	0					1	test items	the bus
29	1648695856648	31/03/2022 03:04:16	1648695856721	-4	30/03/2022 23:04:16	36547	27	task-8tfa	repeat-fpzi#4	20966518	BLIND	6200613		complete			computer	Desktop or Laptop	Linux x86_64	Firefox 98.0	360x800	980x355		test items	12	over 18	Spreadsheet1	Spreadsheet1	15	9	1	Screen 1	Zone4	response_text_entry	59881		Screen End	nandef		0	1	0					1	test items	the bus
30	1648695856648	31/03/2022 03:04:16	1648695856721	-4	30/03/2022 23:04:16	36547	27	task-8tfa	repeat-fpzi#4	20966518	BLIND	6200613		complete			computer	Desktop or Laptop	Linux x86_64	Firefox 98.0	360x800	980x355		test items	12	over 18	Spreadsheet1	Spreadsheet1	15	9	1	Screen 1	Zone7	continue_button	59881					0	1	0					1	test items	the bus
31	1648695873168	31/03/2022 03:04:33	1648695873370	-4	30/03/2022 23:04:33	36547	27	task-8tfa	repeat-fpzi#4	20966518	BLIND	6200613		complete			computer	Desktop or Laptop	Linux x86_64	Firefox 98.0	360x800	980x355		test items	12	over 18	Spreadsheet1	Spreadsheet1	28	10	1	Screen 1	Zone3	response_dropdown	16592			lu		0	1	0					1	test items	the bike
32	1648695873351	31/03/2022 03:04:33	1648695873373	-4	30/03/2022 23:04:33	36547	27	task-8tfa	repeat-fpzi#4	20966518	BLIND	6200613		complete			computer	Desktop or Laptop	Linux x86_64	Firefox 98.0	360x800	980x355		test items	12	over 18	Spreadsheet1	Spreadsheet1	28	10	1	Screen 1	Zone4	response_text_entry	16592		Screen End	nisult		1	0	0					1	test items	the bike
33	1648695873351	31/03/2022 03:04:33	1648695873373	-4	30/03/2022 23:04:33	36547	27	task-8tfa	repeat-fpzi#4	20966518	BLIND	6200613		complete			computer	Desktop or Laptop	Linux x86_64	Firefox 98.0	360x800	980x355		test items	12	over 18	Spreadsheet1	Spreadsheet1	28	10	1	Screen 1	Zone7	continue_button	16592					0	1	0					1	test items	the bike
34	1648695893763	31/03/2022 03:04:53	1648695894006	-4	30/03/2022 23:04:54	36547	27	task-8tfa	repeat-fpzi#4	20966518	BLIND	6200613		complete			computer	Desktop or Laptop	Linux x86_64	Firefox 98.0	360x800	980x355		test items	12	over 18	Spreadsheet1	Spreadsheet1	10	11	1	Screen 1	Zone3	response_dropdown	20576			zi		0	1	0					1	test items	the pot
35	1648695893894	31/03/2022 03:04:53	1648695894008	-4	30/03/2022 23:04:54	36547	27	task-8tfa	repeat-fpzi#4	20966518	BLIND	6200613		complete			computer	Desktop or Laptop	Linux x86_64	Firefox 98.0	360x800	980x355		test items	12	over 18	Spreadsheet1	Spreadsheet1	10	11	1	Screen 1	Zone4	response_text_entry	20576		Screen End	atoree		1	0	0					1	test items	the pot
36	1648695893894	31/03/2022 03:04:53	1648695894008	-4	30/03/2022 23:04:54	36547	27	task-8tfa	repeat-fpzi#4	20966518	BLIND	6200613		complete			computer	Desktop or Laptop	Linux x86_64	Firefox 98.0	360x800	980x355		test items	12	over 18	Spreadsheet1	Spreadsheet1	10	11	1	Screen 1	Zone7	continue_button	20576					0	1	0					1	test items	the pot
37	1648695905787	31/03/2022 03:05:05	1648695906035	-4	30/03/2022 23:05:06	36547	27	task-8tfa	repeat-fpzi#4	20966518	BLIND	6200613		complete			computer	Desktop or Laptop	Linux x86_64	Firefox 98.0	360x800	980x355		test items	12	over 18	Spreadsheet1	Spreadsheet1	11	12	1	Screen 1	Zone3	response_dropdown	11970			lu		0	1	0					1	test items	the ship
38	1648695905905	31/03/2022 03:05:05	1648695906038	-4	30/03/2022 23:05:06	36547	27	task-8tfa	repeat-fpzi#4	20966518	BLIND	6200613		complete			computer	Desktop or Laptop	Linux x86_64	Firefox 98.0	360x800	980x355		test items	12	over 18	Spreadsheet1	Spreadsheet1	11	12	1	Screen 1	Zone4	response_text_entry	11970		Screen End	resulm		1	0	0					1	test items	the ship
39	1648695905905	31/03/2022 03:05:05	1648695906039	-4	30/03/2022 23:05:06	36547	27	task-8tfa	repeat-fpzi#4	20966518	BLIND	6200613		complete			computer	Desktop or Laptop	Linux x86_64	Firefox 98.0	360x800	980x355		test items	12	over 18	Spreadsheet1	Spreadsheet1	11	12	1	Screen 1	Zone7	continue_button	11970					0	1	0					1	test items	the ship
40	1648695922589	31/03/2022 03:05:22	1648695922793	-4	30/03/2022 23:05:22	36547	27	task-8tfa	repeat-fpzi#4	20966518	BLIND	6200613		complete			computer	Desktop or Laptop	Linux x86_64	Firefox 98.0	360x800	980x355		test items	12	over 18	Spreadsheet1	Spreadsheet1	31	13	1	Screen 1	Zone3	response_dropdown	16708			mo		0	1	0					1	test items	the couch
41	1648695922717	31/03/2022 03:05:22	1648695922794	-4	30/03/2022 23:05:22	36547	27	task-8tfa	repeat-fpzi#4	20966518	BLIND	6200613		complete			computer	Desktop or Laptop	Linux x86_64	Firefox 98.0	360x800	980x355		test items	12	over 18	Spreadsheet1	Spreadsheet1	31	13	1	Screen 1	Zone4	response_text_entry	16708		Screen End	guyter		1	0	0					1	test items	the couch
42	1648695922717	31/03/2022 03:05:22	1648695922794	-4	30/03/2022 23:05:22	36547	27	task-8tfa	repeat-fpzi#4	20966518	BLIND	6200613		complete			computer	Desktop or Laptop	Linux x86_64	Firefox 98.0	360x800	980x355		test items	12	over 18	Spreadsheet1	Spreadsheet1	31	13	1	Screen 1	Zone7	continue_button	16708					0	1	0					1	test items	the couch
43	1648695947181	31/03/2022 03:05:47	1648695947436	-4	30/03/2022 23:05:47	36547	27	task-8tfa	repeat-fpzi#4	20966518	BLIND	6200613		complete			computer	Desktop or Laptop	Linux x86_64	Firefox 98.0	360x800	980x355		test items	12	over 18	Spreadsheet1	Spreadsheet1	23	14	1	Screen 1	Zone3	response_dropdown	24592			lu		0	1	0					1	test items	the burger
44	1648695947308	31/03/2022 03:05:47	1648695947437	-4	30/03/2022 23:05:47	36547	27	task-8tfa	repeat-fpzi#4	20966518	BLIND	6200613		complete			computer	Desktop or Laptop	Linux x86_64	Firefox 98.0	360x800	980x355		test items	12	over 18	Spreadsheet1	Spreadsheet1	23	14	1	Screen 1	Zone4	response_text_entry	24592		Screen End	megleshre		0	1	0					1	test items	the burger
45	1648695947308	31/03/2022 03:05:47	1648695947437	-4	30/03/2022 23:05:47	36547	27	task-8tfa	repeat-fpzi#4	20966518	BLIND	6200613		complete			computer	Desktop or Laptop	Linux x86_64	Firefox 98.0	360x800	980x355		test items	12	over 18	Spreadsheet1	Spreadsheet1	23	14	1	Screen 1	Zone7	continue_button	24592					0	1	0					1	test items	the burger
46	1648695972649	31/03/2022 03:06:12	1648695972857	-4	30/03/2022 23:06:12	36547	27	task-8tfa	repeat-fpzi#4	20966518	BLIND	6200613		complete			computer	Desktop or Laptop	Linux x86_64	Firefox 98.0	360x800	980x355		test items	12	over 18	Spreadsheet1	Spreadsheet1	21	15	1	Screen 1	Zone3	response_dropdown	25376			mo		0	1	0					1	test items	the frog
47	1648695972808	31/03/2022 03:06:12	1648695972858	-4	30/03/2022 23:06:12	36547	27	task-8tfa	repeat-fpzi#4	20966518	BLIND	6200613		complete			computer	Desktop or Laptop	Linux x86_64	Firefox 98.0	360x800	980x355		test items	12	over 18	Spreadsheet1	Spreadsheet1	21	15	1	Screen 1	Zone4	response_text_entry	25376		Screen End	danydit		1	0	0					1	test items	the frog
48	1648695972808	31/03/2022 03:06:12	1648695972859	-4	30/03/2022 23:06:12	36547	27	task-8tfa	repeat-fpzi#4	20966518	BLIND	6200613		complete			computer	Desktop or Laptop	Linux x86_64	Firefox 98.0	360x800	980x355		test items	12	over 18	Spreadsheet1	Spreadsheet1	21	15	1	Screen 1	Zone7	continue_button	25376					0	1	0					1	test items	the frog
49	1648695996868	31/03/2022 03:06:36	1648695997081	-4	30/03/2022 23:06:37	36547	27	task-8tfa	repeat-fpzi#4	20966518	BLIND	6200613		complete			computer	Desktop or Laptop	Linux x86_64	Firefox 98.0	360x800	980x355		test items	12	over 18	Spreadsheet1	Spreadsheet1	9	16	1	Screen 1	Zone3	response_dropdown	24184			mo		0	1	0					1	test items	the broccoli
50	1648695997025	31/03/2022 03:06:37	1648695997083	-4	30/03/2022 23:06:37	36547	27	task-8tfa	repeat-fpzi#4	20966518	BLIND	6200613		complete			computer	Desktop or Laptop	Linux x86_64	Firefox 98.0	360x800	980x355		test items	12	over 18	Spreadsheet1	Spreadsheet1	9	16	1	Screen 1	Zone4	response_text_entry	24184		Screen End	pipshre		1	0	0					1	test items	the broccoli
51	1648695997025	31/03/2022 03:06:37	1648695997083	-4	30/03/2022 23:06:37	36547	27	task-8tfa	repeat-fpzi#4	20966518	BLIND	6200613		complete			computer	Desktop or Laptop	Linux x86_64	Firefox 98.0	360x800	980x355		test items	12	over 18	Spreadsheet1	Spreadsheet1	9	16	1	Screen 1	Zone7	continue_button	24184					0	1	0					1	test items	the broccoli
52	1648696052789	31/03/2022 03:07:32	1648696053037	-4	30/03/2022 23:07:33	36547	27	task-8tfa	repeat-fpzi#4	20966518	BLIND	6200613		complete			computer	Desktop or Laptop	Linux x86_64	Firefox 98.0	360x800	980x355		test items	12	over 18	Spreadsheet1	Spreadsheet1	14	17	1	Screen 1	Zone3	response_dropdown	55913			mo		0	1	0					1	test items	the chipmunks
53	1648696052914	31/03/2022 03:07:32	1648696053039	-4	30/03/2022 23:07:33	36547	27	task-8tfa	repeat-fpzi#4	20966518	BLIND	6200613		complete			computer	Desktop or Laptop	Linux x86_64	Firefox 98.0	360x800	980x355		test items	12	over 18	Spreadsheet1	Spreadsheet1	14	17	1	Screen 1	Zone4	response_text_entry	55913		Screen End	kembof		0	1	0					1	test items	the chipmunks
54	1648696052914	31/03/2022 03:07:32	1648696053039	-4	30/03/2022 23:07:33	36547	27	task-8tfa	repeat-fpzi#4	20966518	BLIND	6200613		complete			computer	Desktop or Laptop	Linux x86_64	Firefox 98.0	360x800	980x355		test items	12	over 18	Spreadsheet1	Spreadsheet1	14	17	1	Screen 1	Zone7	continue_button	55913					0	1	0					1	test items	the chipmunks
55	1648696060954	31/03/2022 03:07:40	1648696061203	-4	30/03/2022 23:07:41	36547	27	task-8tfa	repeat-fpzi#4	20966518	BLIND	6200613		complete			computer	Desktop or Laptop	Linux x86_64	Firefox 98.0	360x800	980x104		test items	12	over 18	Spreadsheet1	Spreadsheet1	13	18	1	Screen 1	Zone3	response_dropdown	8102			zi		0	1	0					1	test items	the pen
56	1648696061077	31/03/2022 03:07:41	1648696061205	-4	30/03/2022 23:07:41	36547	27	task-8tfa	repeat-fpzi#4	20966518	BLIND	6200613		complete			computer	Desktop or Laptop	Linux x86_64	Firefox 98.0	360x800	980x104		test items	12	over 18	Spreadsheet1	Spreadsheet1	13	18	1	Screen 1	Zone4	response_text_entry	8102		Screen End	alir		1	0	0					1	test items	the pen
57	1648696061077	31/03/2022 03:07:41	1648696061205	-4	30/03/2022 23:07:41	36547	27	task-8tfa	repeat-fpzi#4	20966518	BLIND	6200613		complete			computer	Desktop or Laptop	Linux x86_64	Firefox 98.0	360x800	980x104		test items	12	over 18	Spreadsheet1	Spreadsheet1	13	18	1	Screen 1	Zone7	continue_button	8102					0	1	0					1	test items	the pen
58	1648696075489	31/03/2022 03:07:55	1648696075748	-4	30/03/2022 23:07:55	36547	27	task-8tfa	repeat-fpzi#4	20966518	BLIND	6200613		complete			computer	Desktop or Laptop	Linux x86_64	Firefox 98.0	360x800	980x355		test items	12	over 18	Spreadsheet1	Spreadsheet1	29	19	1	Screen 1	Zone3	response_dropdown	14477			zi		0	1	0					1	test items	the marker
59	1648696075624	31/03/2022 03:07:55	1648696075751	-4	30/03/2022 23:07:55	36547	27	task-8tfa	repeat-fpzi#4	20966518	BLIND	6200613		complete			computer	Desktop or Laptop	Linux x86_64	Firefox 98.0	360x800	980x355		test items	12	over 18	Spreadsheet1	Spreadsheet1	29	19	1	Screen 1	Zone4	response_text_entry	14477		Screen End	slushre		1	0	0					1	test items	the marker
60	1648696075624	31/03/2022 03:07:55	1648696075751	-4	30/03/2022 23:07:55	36547	27	task-8tfa	repeat-fpzi#4	20966518	BLIND	6200613		complete			computer	Desktop or Laptop	Linux x86_64	Firefox 98.0	360x800	980x355		test items	12	over 18	Spreadsheet1	Spreadsheet1	29	19	1	Screen 1	Zone7	continue_button	14477					0	1	0					1	test items	the marker
61	1648696096267	31/03/2022 03:08:16	1648696096516	-4	30/03/2022 23:08:16	36547	27	task-8tfa	repeat-fpzi#4	20966518	BLIND	6200613		complete			computer	Desktop or Laptop	Linux x86_64	Firefox 98.0	360x800	980x355		test items	12	over 18	Spreadsheet1	Spreadsheet1	7	20	1	Screen 1	Zone3	response_dropdown	20716			mo		0	1	0					1	test items	the flower
62	1648696096394	31/03/2022 03:08:16	1648696096519	-4	30/03/2022 23:08:16	36547	27	task-8tfa	repeat-fpzi#4	20966518	BLIND	6200613		complete			computer	Desktop or Laptop	Linux x86_64	Firefox 98.0	360x800	980x355		test items	12	over 18	Spreadsheet1	Spreadsheet1	7	20	1	Screen 1	Zone4	response_text_entry	20716		Screen End	grupble		1	0	0					1	test items	the flower
63	1648696096394	31/03/2022 03:08:16	1648696096519	-4	30/03/2022 23:08:16	36547	27	task-8tfa	repeat-fpzi#4	20966518	BLIND	6200613		complete			computer	Desktop or Laptop	Linux x86_64	Firefox 98.0	360x800	980x355		test items	12	over 18	Spreadsheet1	Spreadsheet1	7	20	1	Screen 1	Zone7	continue_button	20716					0	1	0					1	test items	the flower
64	1648696121896	31/03/2022 03:08:41	1648696122150	-4	30/03/2022 23:08:42	36547	27	task-8tfa	repeat-fpzi#4	20966518	BLIND	6200613		complete			computer	Desktop or Laptop	Linux x86_64	Firefox 98.0	360x800	980x355		test items	12	over 18	Spreadsheet1	Spreadsheet1	12	21	1	Screen 1	Zone3	response_dropdown	25562			lu		0	1	0					1	test items	the deer
65	1648696122014	31/03/2022 03:08:42	1648696122152	-4	30/03/2022 23:08:42	36547	27	task-8tfa	repeat-fpzi#4	20966518	BLIND	6200613		complete			computer	Desktop or Laptop	Linux x86_64	Firefox 98.0	360x800	980x355		test items	12	over 18	Spreadsheet1	Spreadsheet1	12	21	1	Screen 1	Zone4	response_text_entry	25562		Screen End	tesulni		0	1	0					1	test items	the deer
66	1648696122014	31/03/2022 03:08:42	1648696122152	-4	30/03/2022 23:08:42	36547	27	task-8tfa	repeat-fpzi#4	20966518	BLIND	6200613		complete			computer	Desktop or Laptop	Linux x86_64	Firefox 98.0	360x800	980x355		test items	12	over 18	Spreadsheet1	Spreadsheet1	12	21	1	Screen 1	Zone7	continue_button	25562					0	1	0					1	test items	the deer
67	1648696146406	31/03/2022 03:09:06	1648696146610	-4	30/03/2022 23:09:06	36547	27	task-8tfa	repeat-fpzi#4	20966518	BLIND	6200613		complete			computer	Desktop or Laptop	Linux x86_64	Firefox 98.0	360x800	980x355		test items	12	over 18	Spreadsheet1	Spreadsheet1	27	22	1	Screen 1	Zone3	response_dropdown	24405			lu		0	1	0					1	test items	the car
68	1648696146573	31/03/2022 03:09:06	1648696146611	-4	30/03/2022 23:09:06	36547	27	task-8tfa	repeat-fpzi#4	20966518	BLIND	6200613		complete			computer	Desktop or Laptop	Linux x86_64	Firefox 98.0	360x800	980x355		test items	12	over 18	Spreadsheet1	Spreadsheet1	27	22	1	Screen 1	Zone4	response_text_entry	24405		Screen End	mayb		0	1	0					1	test items	the car
69	1648696146573	31/03/2022 03:09:06	1648696146611	-4	30/03/2022 23:09:06	36547	27	task-8tfa	repeat-fpzi#4	20966518	BLIND	6200613		complete			computer	Desktop or Laptop	Linux x86_64	Firefox 98.0	360x800	980x355		test items	12	over 18	Spreadsheet1	Spreadsheet1	27	22	1	Screen 1	Zone7	continue_button	24405					0	1	0					1	test items	the car
70	1648696158381	31/03/2022 03:09:18	1648696158642	-4	30/03/2022 23:09:18	36547	27	task-8tfa	repeat-fpzi#4	20966518	BLIND	6200613		complete			computer	Desktop or Laptop	Linux x86_64	Firefox 98.0	360x800	980x355		test items	12	over 18	Spreadsheet1	Spreadsheet1	5	23	1	Screen 1	Zone3	response_dropdown	11983			lu		0	1	0					1	test items	the shirt
71	1648696158503	31/03/2022 03:09:18	1648696158643	-4	30/03/2022 23:09:18	36547	27	task-8tfa	repeat-fpzi#4	20966518	BLIND	6200613		complete			computer	Desktop or Laptop	Linux x86_64	Firefox 98.0	360x800	980x355		test items	12	over 18	Spreadsheet1	Spreadsheet1	5	23	1	Screen 1	Zone4	response_text_entry	11983		Screen End	vref		1	0	0					1	test items	the shirt
72	1648696158503	31/03/2022 03:09:18	1648696158643	-4	30/03/2022 23:09:18	36547	27	task-8tfa	repeat-fpzi#4	20966518	BLIND	6200613		complete			computer	Desktop or Laptop	Linux x86_64	Firefox 98.0	360x800	980x355		test items	12	over 18	Spreadsheet1	Spreadsheet1	5	23	1	Screen 1	Zone7	continue_button	11983					0	1	0					1	test items	the shirt
73	1648696167486	31/03/2022 03:09:27	1648696167734	-4	30/03/2022 23:09:27	36547	27	task-8tfa	repeat-fpzi#4	20966518	BLIND	6200613		complete			computer	Desktop or Laptop	Linux x86_64	Firefox 98.0	360x800	980x355		test items	12	over 18	Spreadsheet1	Spreadsheet1	6	24	1	Screen 1	Zone3	response_dropdown	9045			zi		0	1	0					1	test items	the salmon
74	1648696167608	31/03/2022 03:09:27	1648696167734	-4	30/03/2022 23:09:27	36547	27	task-8tfa	repeat-fpzi#4	20966518	BLIND	6200613		complete			computer	Desktop or Laptop	Linux x86_64	Firefox 98.0	360x800	980x355		test items	12	over 18	Spreadsheet1	Spreadsheet1	6	24	1	Screen 1	Zone4	response_text_entry	9045		Screen End	arotep		1	0	0					1	test items	the salmon
75	1648696167608	31/03/2022 03:09:27	1648696167734	-4	30/03/2022 23:09:27	36547	27	task-8tfa	repeat-fpzi#4	20966518	BLIND	6200613		complete			computer	Desktop or Laptop	Linux x86_64	Firefox 98.0	360x800	980x355		test items	12	over 18	Spreadsheet1	Spreadsheet1	6	24	1	Screen 1	Zone7	continue_button	9045					0	1	0					1	test items	the salmon
76	1648696198393	31/03/2022 03:09:58	1648696198637	-4	30/03/2022 23:09:58	36547	27	task-8tfa	repeat-fpzi#4	20966518	BLIND	6200613		complete			computer	Desktop or Laptop	Linux x86_64	Firefox 98.0	360x800	980x355		test items	12	over 18	Spreadsheet1	Spreadsheet1	17	25	1	Screen 1	Zone3	response_dropdown	30854			zi		0	1	0					1	test items	the apple
77	1648696198522	31/03/2022 03:09:58	1648696198639	-4	30/03/2022 23:09:58	36547	27	task-8tfa	repeat-fpzi#4	20966518	BLIND	6200613		complete			computer	Desktop or Laptop	Linux x86_64	Firefox 98.0	360x800	980x355		test items	12	over 18	Spreadsheet1	Spreadsheet1	17	25	1	Screen 1	Zone4	response_text_entry	30854		Screen End	nandef		0	1	0					1	test items	the apple
78	1648696198522	31/03/2022 03:09:58	1648696198639	-4	30/03/2022 23:09:58	36547	27	task-8tfa	repeat-fpzi#4	20966518	BLIND	6200613		complete			computer	Desktop or Laptop	Linux x86_64	Firefox 98.0	360x800	980x355		test items	12	over 18	Spreadsheet1	Spreadsheet1	17	25	1	Screen 1	Zone7	continue_button	30854					0	1	0					1	test items	the apple
79	1648696209505	31/03/2022 03:10:09	1648696209753	-4	30/03/2022 23:10:09	36547	27	task-8tfa	repeat-fpzi#4	20966518	BLIND	6200613		complete			computer	Desktop or Laptop	Linux x86_64	Firefox 98.0	360x800	980x355		test items	12	over 18	Spreadsheet1	Spreadsheet1	30	26	1	Screen 1	Zone3	response_dropdown	11060			mo		0	1	0					1	test items	the shark
80	1648696209628	31/03/2022 03:10:09	1648696209754	-4	30/03/2022 23:10:09	36547	27	task-8tfa	repeat-fpzi#4	20966518	BLIND	6200613		complete			computer	Desktop or Laptop	Linux x86_64	Firefox 98.0	360x800	980x355		test items	12	over 18	Spreadsheet1	Spreadsheet1	30	26	1	Screen 1	Zone4	response_text_entry	11060		Screen End	jiklaf		1	0	0					1	test items	the shark
81	1648696209628	31/03/2022 03:10:09	1648696209754	-4	30/03/2022 23:10:09	36547	27	task-8tfa	repeat-fpzi#4	20966518	BLIND	6200613		complete			computer	Desktop or Laptop	Linux x86_64	Firefox 98.0	360x800	980x355		test items	12	over 18	Spreadsheet1	Spreadsheet1	30	26	1	Screen 1	Zone7	continue_button	11060					0	1	0					1	test items	the shark
82	1648696233797	31/03/2022 03:10:33	1648696234044	-4	30/03/2022 23:10:34	36547	27	task-8tfa	repeat-fpzi#4	20966518	BLIND	6200613		complete			computer	Desktop or Laptop	Linux x86_64	Firefox 98.0	360x800	980x355		test items	12	over 18	Spreadsheet1	Spreadsheet1	18	27	1	Screen 1	Zone3	response_dropdown	24244			lu		0	1	0					1	test items	the plane
83	1648696233919	31/03/2022 03:10:33	1648696234046	-4	30/03/2022 23:10:34	36547	27	task-8tfa	repeat-fpzi#4	20966518	BLIND	6200613		complete			computer	Desktop or Laptop	Linux x86_64	Firefox 98.0	360x800	980x355		test items	12	over 18	Spreadsheet1	Spreadsheet1	18	27	1	Screen 1	Zone4	response_text_entry	24244		Screen End	vendashre		0	1	0					1	test items	the plane
84	1648696233919	31/03/2022 03:10:33	1648696234046	-4	30/03/2022 23:10:34	36547	27	task-8tfa	repeat-fpzi#4	20966518	BLIND	6200613		complete			computer	Desktop or Laptop	Linux x86_64	Firefox 98.0	360x800	980x355		test items	12	over 18	Spreadsheet1	Spreadsheet1	18	27	1	Screen 1	Zone7	continue_button	24244					0	1	0					1	test items	the plane
85	1648696248540	31/03/2022 03:10:48	1648696248797	-4	30/03/2022 23:10:48	36547	27	task-8tfa	repeat-fpzi#4	20966518	BLIND	6200613		complete			computer	Desktop or Laptop	Linux x86_64	Firefox 98.0	360x800	980x355		test items	12	over 18	Spreadsheet1	Spreadsheet1	2	28	1	Screen 1	Zone3	response_dropdown	14705			zi		0	1	0					1	test items	the raspberry
86	1648696248664	31/03/2022 03:10:48	1648696248799	-4	30/03/2022 23:10:48	36547	27	task-8tfa	repeat-fpzi#4	20966518	BLIND	6200613		complete			computer	Desktop or Laptop	Linux x86_64	Firefox 98.0	360x800	980x355		test items	12	over 18	Spreadsheet1	Spreadsheet1	2	28	1	Screen 1	Zone4	response_text_entry	14705		Screen End	grupswek		1	0	0					1	test items	the raspberry
87	1648696248664	31/03/2022 03:10:48	1648696248799	-4	30/03/2022 23:10:48	36547	27	task-8tfa	repeat-fpzi#4	20966518	BLIND	6200613		complete			computer	Desktop or Laptop	Linux x86_64	Firefox 98.0	360x800	980x355		test items	12	over 18	Spreadsheet1	Spreadsheet1	2	28	1	Screen 1	Zone7	continue_button	14705					0	1	0					1	test items	the raspberry
88	1648696265527	31/03/2022 03:11:05	1648696265741	-4	30/03/2022 23:11:05	36547	27	task-8tfa	repeat-fpzi#4	20966518	BLIND	6200613		complete			computer	Desktop or Laptop	Linux x86_64	Firefox 98.0	360x800	980x355		test items	12	over 18	Spreadsheet1	Spreadsheet1	26	29	1	Screen 1	Zone3	response_dropdown	16899			mo		0	1	0					1	test items	the bench
89	1648696265652	31/03/2022 03:11:05	1648696265742	-4	30/03/2022 23:11:05	36547	27	task-8tfa	repeat-fpzi#4	20966518	BLIND	6200613		complete			computer	Desktop or Laptop	Linux x86_64	Firefox 98.0	360x800	980x355		test items	12	over 18	Spreadsheet1	Spreadsheet1	26	29	1	Screen 1	Zone4	response_text_entry	16899		Screen End	gruperv		0	1	0					1	test items	the bench
90	1648696265652	31/03/2022 03:11:05	1648696265742	-4	30/03/2022 23:11:05	36547	27	task-8tfa	repeat-fpzi#4	20966518	BLIND	6200613		complete			computer	Desktop or Laptop	Linux x86_64	Firefox 98.0	360x800	980x355		test items	12	over 18	Spreadsheet1	Spreadsheet1	26	29	1	Screen 1	Zone7	continue_button	16899					0	1	0					1	test items	the bench
91	1648696274237	31/03/2022 03:11:14	1648696274474	-4	30/03/2022 23:11:14	36547	27	task-8tfa	repeat-fpzi#4	20966518	BLIND	6200613		complete			computer	Desktop or Laptop	Linux x86_64	Firefox 98.0	360x800	980x104		test items	12	over 18	Spreadsheet1	Spreadsheet1	25	30	1	Screen 1	Zone3	response_dropdown	8694			lu		0	1	0					1	test items	the eraser
92	1648696274366	31/03/2022 03:11:14	1648696274476	-4	30/03/2022 23:11:14	36547	27	task-8tfa	repeat-fpzi#4	20966518	BLIND	6200613		complete			computer	Desktop or Laptop	Linux x86_64	Firefox 98.0	360x800	980x104		test items	12	over 18	Spreadsheet1	Spreadsheet1	25	30	1	Screen 1	Zone4	response_text_entry	8694		Screen End	womf		1	0	0					1	test items	the eraser
93	1648696274366	31/03/2022 03:11:14	1648696274476	-4	30/03/2022 23:11:14	36547	27	task-8tfa	repeat-fpzi#4	20966518	BLIND	6200613		complete			computer	Desktop or Laptop	Linux x86_64	Firefox 98.0	360x800	980x104		test items	12	over 18	Spreadsheet1	Spreadsheet1	25	30	1	Screen 1	Zone7	continue_button	8694					0	1	0					1	test items	the eraser
94	1648696276273	31/03/2022 03:11:16	1648696276533	-4	30/03/2022 23:11:16	36547	27	task-8tfa	repeat-fpzi#4	20966518	BLIND	6200613		complete			computer	Desktop or Laptop	Linux x86_64	Firefox 98.0	360x800	980x355		test items	12	over 18	Spreadsheet1	Spreadsheet1	32	1	1	Screen 1	Zone2	continue_button	2044					0	1	0						results
95	1648696276400	31/03/2022 03:11:16	1648696276537	-4	30/03/2022 23:11:16	36547	27	task-8tfa	repeat-fpzi#4	20966518	BLIND	6200613		complete			computer	Desktop or Laptop	Linux x86_64	Firefox 98.0	360x800	980x355		test items	12	over 18	Spreadsheet1			END TASK					689839					0	1	0
1	1648834424977	2022-01-04 17:33:44	1648834426332	-4	2022-01-04 13:33:46	36547	27	task-8tfa	repeat-fpzi#4	21027263	BLIND	6214731		complete			computer	Desktop or Laptop	Windows 10	Chrome 99.0.4844.84	1536x1024	1536x905		test items	12	over 18	Spreadsheet1			BEGIN TASK										0	1	0
2	1648834524027	2022-01-04 17:35:24	1648834525164	-4	2022-01-04 13:35:25	36547	27	task-8tfa	repeat-fpzi#4	21027263	BLIND	6214731		complete			computer	Desktop or Laptop	Windows 10	Chrome 99.0.4844.84	1536x1024	1536x905		test items	12	over 18	Spreadsheet1	Spreadsheet1	1	1	1	Screen 1	advancementZone	continue_button	98751.5					0	1	0						instructions	For the following items, translate the given phrase on the bottom left by selecting the appropriate word for "the" from the drop-down menu and then use the word bank to fill in the blank for the correct translation.
3	1648834556967	2022-01-04 17:35:56	1648834558106	-4	2022-01-04 13:35:58	36547	27	task-8tfa	repeat-fpzi#4	21027263	BLIND	6214731		complete			computer	Desktop or Laptop	Windows 10	Chrome 99.0.4844.84	1536x1024	1536x905		test items	12	over 18	Spreadsheet1	Spreadsheet1	19	1	1	Screen 1	Zone3	response_dropdown	32905.2			lu		0	1	0					1	test items	the zebra
4	1648834557129	2022-01-04 17:35:57	1648834558109	-4	2022-01-04 13:35:58	36547	27	task-8tfa	repeat-fpzi#4	21027263	BLIND	6214731		complete			computer	Desktop or Laptop	Windows 10	Chrome 99.0.4844.84	1536x1024	1536x905		test items	12	over 18	Spreadsheet1	Spreadsheet1	19	1	1	Screen 1	Zone4	response_text_entry	32905.2		Screen End	the		0	1	0					1	test items	the zebra
5	1648834557129	2022-01-04 17:35:57	1648834558109	-4	2022-01-04 13:35:58	36547	27	task-8tfa	repeat-fpzi#4	21027263	BLIND	6214731		complete			computer	Desktop or Laptop	Windows 10	Chrome 99.0.4844.84	1536x1024	1536x905		test items	12	over 18	Spreadsheet1	Spreadsheet1	19	1	1	Screen 1	Zone7	continue_button	32905.2					0	1	0					1	test items	the zebra
6	1648834610385	2022-01-04 17:36:50	1648834611500	-4	2022-01-04 13:36:51	36547	27	task-8tfa	repeat-fpzi#4	21027263	BLIND	6214731		complete			computer	Desktop or Laptop	Windows 10	Chrome 99.0.4844.84	1536x1024	1536x905		test items	12	over 18	Spreadsheet1	Spreadsheet1	7	2	1	Screen 1	Zone3	response_dropdown	53364.6			lu		0	1	0					1	test items	the flower
7	1648834610513	2022-01-04 17:36:50	1648834611503	-4	2022-01-04 13:36:51	36547	27	task-8tfa	repeat-fpzi#4	21027263	BLIND	6214731		complete			computer	Desktop or Laptop	Windows 10	Chrome 99.0.4844.84	1536x1024	1536x905		test items	12	over 18	Spreadsheet1	Spreadsheet1	7	2	1	Screen 1	Zone4	response_text_entry	53364.6		Screen End	N/A		0	1	0					1	test items	the flower
8	1648834610513	2022-01-04 17:36:50	1648834611504	-4	2022-01-04 13:36:51	36547	27	task-8tfa	repeat-fpzi#4	21027263	BLIND	6214731		complete			computer	Desktop or Laptop	Windows 10	Chrome 99.0.4844.84	1536x1024	1536x905		test items	12	over 18	Spreadsheet1	Spreadsheet1	7	2	1	Screen 1	Zone7	continue_button	53364.6					0	1	0					1	test items	the flower
9	1648834623735	2022-01-04 17:37:03	1648834624882	-4	2022-01-04 13:37:04	36547	27	task-8tfa	repeat-fpzi#4	21027263	BLIND	6214731		complete			computer	Desktop or Laptop	Windows 10	Chrome 99.0.4844.84	1536x1024	1536x905		test items	12	over 18	Spreadsheet1	Spreadsheet1	9	3	1	Screen 1	Zone3	response_dropdown	13355.3			zi		0	1	0					1	test items	the broccoli
10	1648834623872	2022-01-04 17:37:03	1648834624885	-4	2022-01-04 13:37:04	36547	27	task-8tfa	repeat-fpzi#4	21027263	BLIND	6214731		complete			computer	Desktop or Laptop	Windows 10	Chrome 99.0.4844.84	1536x1024	1536x905		test items	12	over 18	Spreadsheet1	Spreadsheet1	9	3	1	Screen 1	Zone4	response_text_entry	13355.3		Screen End	N/A		0	1	0					1	test items	the broccoli
11	1648834623872	2022-01-04 17:37:03	1648834624886	-4	2022-01-04 13:37:04	36547	27	task-8tfa	repeat-fpzi#4	21027263	BLIND	6214731		complete			computer	Desktop or Laptop	Windows 10	Chrome 99.0.4844.84	1536x1024	1536x905		test items	12	over 18	Spreadsheet1	Spreadsheet1	9	3	1	Screen 1	Zone7	continue_button	13355.3					0	1	0					1	test items	the broccoli
12	1648834631248	2022-01-04 17:37:11	1648834632393	-4	2022-01-04 13:37:12	36547	27	task-8tfa	repeat-fpzi#4	21027263	BLIND	6214731		complete			computer	Desktop or Laptop	Windows 10	Chrome 99.0.4844.84	1536x1024	1536x905		test items	12	over 18	Spreadsheet1	Spreadsheet1	8	4	1	Screen 1	Zone3	response_dropdown	7483.2			lu		0	1	0					1	test items	the train
13	1648834631374	2022-01-04 17:37:11	1648834632395	-4	2022-01-04 13:37:12	36547	27	task-8tfa	repeat-fpzi#4	21027263	BLIND	6214731		complete			computer	Desktop or Laptop	Windows 10	Chrome 99.0.4844.84	1536x1024	1536x905		test items	12	over 18	Spreadsheet1	Spreadsheet1	8	4	1	Screen 1	Zone4	response_text_entry	7483.2		Screen End	N/A		0	1	0					1	test items	the train
14	1648834631374	2022-01-04 17:37:11	1648834632396	-4	2022-01-04 13:37:12	36547	27	task-8tfa	repeat-fpzi#4	21027263	BLIND	6214731		complete			computer	Desktop or Laptop	Windows 10	Chrome 99.0.4844.84	1536x1024	1536x905		test items	12	over 18	Spreadsheet1	Spreadsheet1	8	4	1	Screen 1	Zone7	continue_button	7483.2					0	1	0					1	test items	the train
15	1648834638285	2022-01-04 17:37:18	1648834639690	-4	2022-01-04 13:37:19	36547	27	task-8tfa	repeat-fpzi#4	21027263	BLIND	6214731		complete			computer	Desktop or Laptop	Windows 10	Chrome 99.0.4844.84	1536x1024	1536x905		test items	12	over 18	Spreadsheet1	Spreadsheet1	20	5	1	Screen 1	Zone3	response_dropdown	7269.8			lu		0	1	0					1	test items	the cake
16	1648834638408	2022-01-04 17:37:18	1648834639692	-4	2022-01-04 13:37:19	36547	27	task-8tfa	repeat-fpzi#4	21027263	BLIND	6214731		complete			computer	Desktop or Laptop	Windows 10	Chrome 99.0.4844.84	1536x1024	1536x905		test items	12	over 18	Spreadsheet1	Spreadsheet1	20	5	1	Screen 1	Zone4	response_text_entry	7269.8		Screen End	N/A		0	1	0					1	test items	the cake
17	1648834638408	2022-01-04 17:37:18	1648834639693	-4	2022-01-04 13:37:19	36547	27	task-8tfa	repeat-fpzi#4	21027263	BLIND	6214731		complete			computer	Desktop or Laptop	Windows 10	Chrome 99.0.4844.84	1536x1024	1536x905		test items	12	over 18	Spreadsheet1	Spreadsheet1	20	5	1	Screen 1	Zone7	continue_button	7269.8					0	1	0					1	test items	the cake
18	1648834646367	2022-01-04 17:37:26	1648834647491	-4	2022-01-04 13:37:27	36547	27	task-8tfa	repeat-fpzi#4	21027263	BLIND	6214731		complete			computer	Desktop or Laptop	Windows 10	Chrome 99.0.4844.84	1536x1024	1536x905		test items	12	over 18	Spreadsheet1	Spreadsheet1	10	6	1	Screen 1	Zone3	response_dropdown	7773.5			zi		0	1	0					1	test items	the pot
19	1648834646508	2022-01-04 17:37:26	1648834647494	-4	2022-01-04 13:37:27	36547	27	task-8tfa	repeat-fpzi#4	21027263	BLIND	6214731		complete			computer	Desktop or Laptop	Windows 10	Chrome 99.0.4844.84	1536x1024	1536x905		test items	12	over 18	Spreadsheet1	Spreadsheet1	10	6	1	Screen 1	Zone4	response_text_entry	7773.5		Screen End	N/A		0	1	0					1	test items	the pot
20	1648834646508	2022-01-04 17:37:26	1648834647494	-4	2022-01-04 13:37:27	36547	27	task-8tfa	repeat-fpzi#4	21027263	BLIND	6214731		complete			computer	Desktop or Laptop	Windows 10	Chrome 99.0.4844.84	1536x1024	1536x905		test items	12	over 18	Spreadsheet1	Spreadsheet1	10	6	1	Screen 1	Zone7	continue_button	7773.5					0	1	0					1	test items	the pot
21	1648834657537	2022-01-04 17:37:37	1648834658679	-4	2022-01-04 13:37:38	36547	27	task-8tfa	repeat-fpzi#4	21027263	BLIND	6214731		complete			computer	Desktop or Laptop	Windows 10	Chrome 99.0.4844.84	1536x1024	1536x905		test items	12	over 18	Spreadsheet1	Spreadsheet1	30	7	1	Screen 1	Zone3	response_dropdown	11159.3			zi		0	1	0					1	test items	the shark
22	1648834657662	2022-01-04 17:37:37	1648834658681	-4	2022-01-04 13:37:38	36547	27	task-8tfa	repeat-fpzi#4	21027263	BLIND	6214731		complete			computer	Desktop or Laptop	Windows 10	Chrome 99.0.4844.84	1536x1024	1536x905		test items	12	over 18	Spreadsheet1	Spreadsheet1	30	7	1	Screen 1	Zone4	response_text_entry	11159.3		Screen End	N/A		0	1	0					1	test items	the shark
23	1648834657662	2022-01-04 17:37:37	1648834658681	-4	2022-01-04 13:37:38	36547	27	task-8tfa	repeat-fpzi#4	21027263	BLIND	6214731		complete			computer	Desktop or Laptop	Windows 10	Chrome 99.0.4844.84	1536x1024	1536x905		test items	12	over 18	Spreadsheet1	Spreadsheet1	30	7	1	Screen 1	Zone7	continue_button	11159.3					0	1	0					1	test items	the shark
24	1648834665033	2022-01-04 17:37:45	1648834666434	-4	2022-01-04 13:37:46	36547	27	task-8tfa	repeat-fpzi#4	21027263	BLIND	6214731		complete			computer	Desktop or Laptop	Windows 10	Chrome 99.0.4844.84	1536x1024	1536x905		test items	12	over 18	Spreadsheet1	Spreadsheet1	6	8	1	Screen 1	Zone3	response_dropdown	7728.4			lu		0	1	0					1	test items	the salmon
25	1648834665155	2022-01-04 17:37:45	1648834666437	-4	2022-01-04 13:37:46	36547	27	task-8tfa	repeat-fpzi#4	21027263	BLIND	6214731		complete			computer	Desktop or Laptop	Windows 10	Chrome 99.0.4844.84	1536x1024	1536x905		test items	12	over 18	Spreadsheet1	Spreadsheet1	6	8	1	Screen 1	Zone4	response_text_entry	7728.4		Screen End	N/A		0	1	0					1	test items	the salmon
26	1648834665155	2022-01-04 17:37:45	1648834666437	-4	2022-01-04 13:37:46	36547	27	task-8tfa	repeat-fpzi#4	21027263	BLIND	6214731		complete			computer	Desktop or Laptop	Windows 10	Chrome 99.0.4844.84	1536x1024	1536x905		test items	12	over 18	Spreadsheet1	Spreadsheet1	6	8	1	Screen 1	Zone7	continue_button	7728.4					0	1	0					1	test items	the salmon
27	1648834679378	2022-01-04 17:37:59	1648834680488	-4	2022-01-04 13:38:00	36547	27	task-8tfa	repeat-fpzi#4	21027263	BLIND	6214731		complete			computer	Desktop or Laptop	Windows 10	Chrome 99.0.4844.84	1536x1024	1536x905		test items	12	over 18	Spreadsheet1	Spreadsheet1	17	9	1	Screen 1	Zone3	response_dropdown	14026.5			mo		0	1	0					1	test items	the apple
28	1648834679487	2022-01-04 17:37:59	1648834680491	-4	2022-01-04 13:38:00	36547	27	task-8tfa	repeat-fpzi#4	21027263	BLIND	6214731		complete			computer	Desktop or Laptop	Windows 10	Chrome 99.0.4844.84	1536x1024	1536x905		test items	12	over 18	Spreadsheet1	Spreadsheet1	17	9	1	Screen 1	Zone4	response_text_entry	14026.5		Screen End	N/A		0	1	0					1	test items	the apple
29	1648834679487	2022-01-04 17:37:59	1648834680492	-4	2022-01-04 13:38:00	36547	27	task-8tfa	repeat-fpzi#4	21027263	BLIND	6214731		complete			computer	Desktop or Laptop	Windows 10	Chrome 99.0.4844.84	1536x1024	1536x905		test items	12	over 18	Spreadsheet1	Spreadsheet1	17	9	1	Screen 1	Zone7	continue_button	14026.5					0	1	0					1	test items	the apple
30	1648834687721	2022-01-04 17:38:07	1648834688864	-4	2022-01-04 13:38:08	36547	27	task-8tfa	repeat-fpzi#4	21027263	BLIND	6214731		complete			computer	Desktop or Laptop	Windows 10	Chrome 99.0.4844.84	1536x1024	1536x905		test items	12	over 18	Spreadsheet1	Spreadsheet1	26	10	1	Screen 1	Zone3	response_dropdown	8348.1			zi		0	1	0					1	test items	the bench
31	1648834687857	2022-01-04 17:38:07	1648834688868	-4	2022-01-04 13:38:08	36547	27	task-8tfa	repeat-fpzi#4	21027263	BLIND	6214731		complete			computer	Desktop or Laptop	Windows 10	Chrome 99.0.4844.84	1536x1024	1536x905		test items	12	over 18	Spreadsheet1	Spreadsheet1	26	10	1	Screen 1	Zone4	response_text_entry	8348.1		Screen End	N/A		0	1	0					1	test items	the bench
32	1648834687857	2022-01-04 17:38:07	1648834688868	-4	2022-01-04 13:38:08	36547	27	task-8tfa	repeat-fpzi#4	21027263	BLIND	6214731		complete			computer	Desktop or Laptop	Windows 10	Chrome 99.0.4844.84	1536x1024	1536x905		test items	12	over 18	Spreadsheet1	Spreadsheet1	26	10	1	Screen 1	Zone7	continue_button	8348.1					0	1	0					1	test items	the bench
33	1648834694369	2022-01-04 17:38:14	1648834695519	-4	2022-01-04 13:38:15	36547	27	task-8tfa	repeat-fpzi#4	21027263	BLIND	6214731		complete			computer	Desktop or Laptop	Windows 10	Chrome 99.0.4844.84	1536x1024	1536x905		test items	12	over 18	Spreadsheet1	Spreadsheet1	18	11	1	Screen 1	Zone3	response_dropdown	6629.6			mo		0	1	0					1	test items	the plane
34	1648834694510	2022-01-04 17:38:14	1648834695522	-4	2022-01-04 13:38:15	36547	27	task-8tfa	repeat-fpzi#4	21027263	BLIND	6214731		complete			computer	Desktop or Laptop	Windows 10	Chrome 99.0.4844.84	1536x1024	1536x905		test items	12	over 18	Spreadsheet1	Spreadsheet1	18	11	1	Screen 1	Zone4	response_text_entry	6629.6		Screen End	N/A		0	1	0					1	test items	the plane
35	1648834694510	2022-01-04 17:38:14	1648834695522	-4	2022-01-04 13:38:15	36547	27	task-8tfa	repeat-fpzi#4	21027263	BLIND	6214731		complete			computer	Desktop or Laptop	Windows 10	Chrome 99.0.4844.84	1536x1024	1536x905		test items	12	over 18	Spreadsheet1	Spreadsheet1	18	11	1	Screen 1	Zone7	continue_button	6629.6					0	1	0					1	test items	the plane
36	1648834698311	2022-01-04 17:38:18	1648834699719	-4	2022-01-04 13:38:19	36547	27	task-8tfa	repeat-fpzi#4	21027263	BLIND	6214731		complete			computer	Desktop or Laptop	Windows 10	Chrome 99.0.4844.84	1536x1024	1536x905		test items	12	over 18	Spreadsheet1	Spreadsheet1	14	12	1	Screen 1	Zone3	response_dropdown	4176.2			zi		0	1	0					1	test items	the chipmunks
37	1648834698438	2022-01-04 17:38:18	1648834699722	-4	2022-01-04 13:38:19	36547	27	task-8tfa	repeat-fpzi#4	21027263	BLIND	6214731		complete			computer	Desktop or Laptop	Windows 10	Chrome 99.0.4844.84	1536x1024	1536x905		test items	12	over 18	Spreadsheet1	Spreadsheet1	14	12	1	Screen 1	Zone4	response_text_entry	4176.2		Screen End	N/A		0	1	0					1	test items	the chipmunks
38	1648834698438	2022-01-04 17:38:18	1648834699722	-4	2022-01-04 13:38:19	36547	27	task-8tfa	repeat-fpzi#4	21027263	BLIND	6214731		complete			computer	Desktop or Laptop	Windows 10	Chrome 99.0.4844.84	1536x1024	1536x905		test items	12	over 18	Spreadsheet1	Spreadsheet1	14	12	1	Screen 1	Zone7	continue_button	4176.2					0	1	0					1	test items	the chipmunks
39	1648834709309	2022-01-04 17:38:29	1648834710443	-4	2022-01-04 13:38:30	36547	27	task-8tfa	repeat-fpzi#4	21027263	BLIND	6214731		complete			computer	Desktop or Laptop	Windows 10	Chrome 99.0.4844.84	1536x1024	1536x905		test items	12	over 18	Spreadsheet1	Spreadsheet1	24	13	1	Screen 1	Zone3	response_dropdown	10699.6			mo		0	1	0					1	test items	the trash can
40	1648834709431	2022-01-04 17:38:29	1648834710445	-4	2022-01-04 13:38:30	36547	27	task-8tfa	repeat-fpzi#4	21027263	BLIND	6214731		complete			computer	Desktop or Laptop	Windows 10	Chrome 99.0.4844.84	1536x1024	1536x905		test items	12	over 18	Spreadsheet1	Spreadsheet1	24	13	1	Screen 1	Zone4	response_text_entry	10699.6		Screen End	N/A		0	1	0					1	test items	the trash can
41	1648834709431	2022-01-04 17:38:29	1648834710445	-4	2022-01-04 13:38:30	36547	27	task-8tfa	repeat-fpzi#4	21027263	BLIND	6214731		complete			computer	Desktop or Laptop	Windows 10	Chrome 99.0.4844.84	1536x1024	1536x905		test items	12	over 18	Spreadsheet1	Spreadsheet1	24	13	1	Screen 1	Zone7	continue_button	10699.6					0	1	0					1	test items	the trash can
42	1648834728460	2022-01-04 17:38:48	1648834729849	-4	2022-01-04 13:38:49	36547	27	task-8tfa	repeat-fpzi#4	21027263	BLIND	6214731		complete			computer	Desktop or Laptop	Windows 10	Chrome 99.0.4844.84	1536x1024	1536x905		test items	12	over 18	Spreadsheet1	Spreadsheet1	2	14	1	Screen 1	Zone3	response_dropdown	19381.6			mo		0	1	0					1	test items	the raspberry
43	1648834728592	2022-01-04 17:38:48	1648834729852	-4	2022-01-04 13:38:49	36547	27	task-8tfa	repeat-fpzi#4	21027263	BLIND	6214731		complete			computer	Desktop or Laptop	Windows 10	Chrome 99.0.4844.84	1536x1024	1536x905		test items	12	over 18	Spreadsheet1	Spreadsheet1	2	14	1	Screen 1	Zone4	response_text_entry	19381.6		Screen End	Kembof		0	1	0					1	test items	the raspberry
44	1648834728592	2022-01-04 17:38:48	1648834729852	-4	2022-01-04 13:38:49	36547	27	task-8tfa	repeat-fpzi#4	21027263	BLIND	6214731		complete			computer	Desktop or Laptop	Windows 10	Chrome 99.0.4844.84	1536x1024	1536x905		test items	12	over 18	Spreadsheet1	Spreadsheet1	2	14	1	Screen 1	Zone7	continue_button	19381.6					0	1	0					1	test items	the raspberry
45	1648834737216	2022-01-04 17:38:57	1648834738357	-4	2022-01-04 13:38:58	36547	27	task-8tfa	repeat-fpzi#4	21027263	BLIND	6214731		complete			computer	Desktop or Laptop	Windows 10	Chrome 99.0.4844.84	1536x1024	1536x905		test items	12	over 18	Spreadsheet1	Spreadsheet1	21	15	1	Screen 1	Zone3	response_dropdown	8481.9			lu		0	1	0					1	test items	the frog
46	1648834737334	2022-01-04 17:38:57	1648834738360	-4	2022-01-04 13:38:58	36547	27	task-8tfa	repeat-fpzi#4	21027263	BLIND	6214731		complete			computer	Desktop or Laptop	Windows 10	Chrome 99.0.4844.84	1536x1024	1536x905		test items	12	over 18	Spreadsheet1	Spreadsheet1	21	15	1	Screen 1	Zone4	response_text_entry	8481.9		Screen End	alir		0	1	0					1	test items	the frog
47	1648834737334	2022-01-04 17:38:57	1648834738360	-4	2022-01-04 13:38:58	36547	27	task-8tfa	repeat-fpzi#4	21027263	BLIND	6214731		complete			computer	Desktop or Laptop	Windows 10	Chrome 99.0.4844.84	1536x1024	1536x905		test items	12	over 18	Spreadsheet1	Spreadsheet1	21	15	1	Screen 1	Zone7	continue_button	8481.9					0	1	0					1	test items	the frog
48	1648834745076	2022-01-04 17:39:05	1648834746193	-4	2022-01-04 13:39:06	36547	27	task-8tfa	repeat-fpzi#4	21027263	BLIND	6214731		complete			computer	Desktop or Laptop	Windows 10	Chrome 99.0.4844.84	1536x1024	1536x905		test items	12	over 18	Spreadsheet1	Spreadsheet1	29	16	1	Screen 1	Zone3	response_dropdown	7808.4			mo		0	1	0					1	test items	the marker
49	1648834745248	2022-01-04 17:39:05	1648834746196	-4	2022-01-04 13:39:06	36547	27	task-8tfa	repeat-fpzi#4	21027263	BLIND	6214731		complete			computer	Desktop or Laptop	Windows 10	Chrome 99.0.4844.84	1536x1024	1536x905		test items	12	over 18	Spreadsheet1	Spreadsheet1	29	16	1	Screen 1	Zone4	response_text_entry	7808.4		Screen End	N/A		0	1	0					1	test items	the marker
50	1648834745248	2022-01-04 17:39:05	1648834746196	-4	2022-01-04 13:39:06	36547	27	task-8tfa	repeat-fpzi#4	21027263	BLIND	6214731		complete			computer	Desktop or Laptop	Windows 10	Chrome 99.0.4844.84	1536x1024	1536x905		test items	12	over 18	Spreadsheet1	Spreadsheet1	29	16	1	Screen 1	Zone7	continue_button	7808.4					0	1	0					1	test items	the marker
51	1648834772499	2022-01-04 17:39:32	1648834773551	-4	2022-01-04 13:39:33	36547	27	task-8tfa	repeat-fpzi#4	21027263	BLIND	6214731		complete			computer	Desktop or Laptop	Windows 10	Chrome 99.0.4844.84	1536x1024	1536x905		test items	12	over 18	Spreadsheet1	Spreadsheet1	5	17	1	Screen 1	Zone3	response_dropdown	27333.1			zi		0	1	0					1	test items	the shirt
52	1648834772621	2022-01-04 17:39:32	1648834773553	-4	2022-01-04 13:39:33	36547	27	task-8tfa	repeat-fpzi#4	21027263	BLIND	6214731		complete			computer	Desktop or Laptop	Windows 10	Chrome 99.0.4844.84	1536x1024	1536x905		test items	12	over 18	Spreadsheet1	Spreadsheet1	5	17	1	Screen 1	Zone4	response_text_entry	27333.1		Screen End	asei		0	1	0					1	test items	the shirt
53	1648834772621	2022-01-04 17:39:32	1648834773553	-4	2022-01-04 13:39:33	36547	27	task-8tfa	repeat-fpzi#4	21027263	BLIND	6214731		complete			computer	Desktop or Laptop	Windows 10	Chrome 99.0.4844.84	1536x1024	1536x905		test items	12	over 18	Spreadsheet1	Spreadsheet1	5	17	1	Screen 1	Zone7	continue_button	27333.1					0	1	0					1	test items	the shirt
54	1648834805440	2022-01-04 17:40:05	1648834806546	-4	2022-01-04 13:40:06	36547	27	task-8tfa	repeat-fpzi#4	21027263	BLIND	6214731		complete			computer	Desktop or Laptop	Windows 10	Chrome 99.0.4844.84	1536x1024	1536x905		test items	12	over 18	Spreadsheet1	Spreadsheet1	13	18	1	Screen 1	Zone3	response_dropdown	32965.5			mo		0	1	0					1	test items	the pen
55	1648834805571	2022-01-04 17:40:05	1648834806548	-4	2022-01-04 13:40:06	36547	27	task-8tfa	repeat-fpzi#4	21027263	BLIND	6214731		complete			computer	Desktop or Laptop	Windows 10	Chrome 99.0.4844.84	1536x1024	1536x905		test items	12	over 18	Spreadsheet1	Spreadsheet1	13	18	1	Screen 1	Zone4	response_text_entry	32965.5		Screen End	Grupble		0	1	0					1	test items	the pen
56	1648834805571	2022-01-04 17:40:05	1648834806549	-4	2022-01-04 13:40:06	36547	27	task-8tfa	repeat-fpzi#4	21027263	BLIND	6214731		complete			computer	Desktop or Laptop	Windows 10	Chrome 99.0.4844.84	1536x1024	1536x905		test items	12	over 18	Spreadsheet1	Spreadsheet1	13	18	1	Screen 1	Zone7	continue_button	32965.5					0	1	0					1	test items	the pen
57	1648834823157	2022-01-04 17:40:23	1648834824295	-4	2022-01-04 13:40:24	36547	27	task-8tfa	repeat-fpzi#4	21027263	BLIND	6214731		complete			computer	Desktop or Laptop	Windows 10	Chrome 99.0.4844.84	1536x1024	1536x905		test items	12	over 18	Spreadsheet1	Spreadsheet1	16	19	1	Screen 1	Zone3	response_dropdown	17722.8			lu		0	1	0					1	test items	the chair
58	1648834823285	2022-01-04 17:40:23	1648834824297	-4	2022-01-04 13:40:24	36547	27	task-8tfa	repeat-fpzi#4	21027263	BLIND	6214731		complete			computer	Desktop or Laptop	Windows 10	Chrome 99.0.4844.84	1536x1024	1536x905		test items	12	over 18	Spreadsheet1	Spreadsheet1	16	19	1	Screen 1	Zone4	response_text_entry	17722.8		Screen End	Arotep		0	1	0					1	test items	the chair
59	1648834823285	2022-01-04 17:40:23	1648834824298	-4	2022-01-04 13:40:24	36547	27	task-8tfa	repeat-fpzi#4	21027263	BLIND	6214731		complete			computer	Desktop or Laptop	Windows 10	Chrome 99.0.4844.84	1536x1024	1536x905		test items	12	over 18	Spreadsheet1	Spreadsheet1	16	19	1	Screen 1	Zone7	continue_button	17722.8					0	1	0					1	test items	the chair
60	1648834834205	2022-01-04 17:40:34	1648834835335	-4	2022-01-04 13:40:35	36547	27	task-8tfa	repeat-fpzi#4	21027263	BLIND	6214731		complete			computer	Desktop or Laptop	Windows 10	Chrome 99.0.4844.84	1536x1024	1536x905		test items	12	over 18	Spreadsheet1	Spreadsheet1	15	20	1	Screen 1	Zone3	response_dropdown	11011.5			zi		0	1	0					1	test items	the bus
61	1648834834330	2022-01-04 17:40:34	1648834835338	-4	2022-01-04 13:40:35	36547	27	task-8tfa	repeat-fpzi#4	21027263	BLIND	6214731		complete			computer	Desktop or Laptop	Windows 10	Chrome 99.0.4844.84	1536x1024	1536x905		test items	12	over 18	Spreadsheet1	Spreadsheet1	15	20	1	Screen 1	Zone4	response_text_entry	11011.5		Screen End	vref		0	1	0					1	test items	the bus
62	1648834834330	2022-01-04 17:40:34	1648834835339	-4	2022-01-04 13:40:35	36547	27	task-8tfa	repeat-fpzi#4	21027263	BLIND	6214731		complete			computer	Desktop or Laptop	Windows 10	Chrome 99.0.4844.84	1536x1024	1536x905		test items	12	over 18	Spreadsheet1	Spreadsheet1	15	20	1	Screen 1	Zone7	continue_button	11011.5					0	1	0					1	test items	the bus
63	1648834844704	2022-01-04 17:40:44	1648834845836	-4	2022-01-04 13:40:45	36547	27	task-8tfa	repeat-fpzi#4	21027263	BLIND	6214731		complete			computer	Desktop or Laptop	Windows 10	Chrome 99.0.4844.84	1536x1024	1536x905		test items	12	over 18	Spreadsheet1	Spreadsheet1	4	21	1	Screen 1	Zone3	response_dropdown	10474.3			mo		0	1	0					1	test items	the lamp
64	1648834844907	2022-01-04 17:40:44	1648834845839	-4	2022-01-04 13:40:45	36547	27	task-8tfa	repeat-fpzi#4	21027263	BLIND	6214731		complete			computer	Desktop or Laptop	Windows 10	Chrome 99.0.4844.84	1536x1024	1536x905		test items	12	over 18	Spreadsheet1	Spreadsheet1	4	21	1	Screen 1	Zone4	response_text_entry	10474.3		Screen End	gruperv		0	1	0					1	test items	the lamp
65	1648834844907	2022-01-04 17:40:44	1648834845839	-4	2022-01-04 13:40:45	36547	27	task-8tfa	repeat-fpzi#4	21027263	BLIND	6214731		complete			computer	Desktop or Laptop	Windows 10	Chrome 99.0.4844.84	1536x1024	1536x905		test items	12	over 18	Spreadsheet1	Spreadsheet1	4	21	1	Screen 1	Zone7	continue_button	10474.3					0	1	0					1	test items	the lamp
66	1648834861715	2022-01-04 17:41:01	1648834862846	-4	2022-01-04 13:41:02	36547	27	task-8tfa	repeat-fpzi#4	21027263	BLIND	6214731		complete			computer	Desktop or Laptop	Windows 10	Chrome 99.0.4844.84	1536x1024	1536x905		test items	12	over 18	Spreadsheet1	Spreadsheet1	23	22	1	Screen 1	Zone3	response_dropdown	16980.9			lu		0	1	0					1	test items	the burger
67	1648834861843	2022-01-04 17:41:01	1648834862848	-4	2022-01-04 13:41:02	36547	27	task-8tfa	repeat-fpzi#4	21027263	BLIND	6214731		complete			computer	Desktop or Laptop	Windows 10	Chrome 99.0.4844.84	1536x1024	1536x905		test items	12	over 18	Spreadsheet1	Spreadsheet1	23	22	1	Screen 1	Zone4	response_text_entry	16980.9		Screen End	Pipshre		0	1	0					1	test items	the burger
68	1648834861843	2022-01-04 17:41:01	1648834862849	-4	2022-01-04 13:41:02	36547	27	task-8tfa	repeat-fpzi#4	21027263	BLIND	6214731		complete			computer	Desktop or Laptop	Windows 10	Chrome 99.0.4844.84	1536x1024	1536x905		test items	12	over 18	Spreadsheet1	Spreadsheet1	23	22	1	Screen 1	Zone7	continue_button	16980.9					0	1	0					1	test items	the burger
69	1648834874218	2022-01-04 17:41:14	1648834875338	-4	2022-01-04 13:41:15	36547	27	task-8tfa	repeat-fpzi#4	21027263	BLIND	6214731		complete			computer	Desktop or Laptop	Windows 10	Chrome 99.0.4844.84	1536x1024	1536x905		test items	12	over 18	Spreadsheet1	Spreadsheet1	22	23	1	Screen 1	Zone3	response_dropdown	12466			mo		0	1	0					1	test items	the bacon
70	1648834874344	2022-01-04 17:41:14	1648834875341	-4	2022-01-04 13:41:15	36547	27	task-8tfa	repeat-fpzi#4	21027263	BLIND	6214731		complete			computer	Desktop or Laptop	Windows 10	Chrome 99.0.4844.84	1536x1024	1536x905		test items	12	over 18	Spreadsheet1	Spreadsheet1	22	23	1	Screen 1	Zone4	response_text_entry	12466		Screen End	grypswek		0	1	0					1	test items	the bacon
71	1648834874344	2022-01-04 17:41:14	1648834875341	-4	2022-01-04 13:41:15	36547	27	task-8tfa	repeat-fpzi#4	21027263	BLIND	6214731		complete			computer	Desktop or Laptop	Windows 10	Chrome 99.0.4844.84	1536x1024	1536x905		test items	12	over 18	Spreadsheet1	Spreadsheet1	22	23	1	Screen 1	Zone7	continue_button	12466					0	1	0					1	test items	the bacon
72	1648834880063	2022-01-04 17:41:20	1648834881478	-4	2022-01-04 13:41:21	36547	27	task-8tfa	repeat-fpzi#4	21027263	BLIND	6214731		complete			computer	Desktop or Laptop	Windows 10	Chrome 99.0.4844.84	1536x1024	1536x905		test items	12	over 18	Spreadsheet1	Spreadsheet1	11	24	1	Screen 1	Zone3	response_dropdown	6112.3			zi		0	1	0					1	test items	the ship
73	1648834880211	2022-01-04 17:41:20	1648834881481	-4	2022-01-04 13:41:21	36547	27	task-8tfa	repeat-fpzi#4	21027263	BLIND	6214731		complete			computer	Desktop or Laptop	Windows 10	Chrome 99.0.4844.84	1536x1024	1536x905		test items	12	over 18	Spreadsheet1	Spreadsheet1	11	24	1	Screen 1	Zone4	response_text_entry	6112.3		Screen End	astaga		0	1	0					1	test items	the ship
74	1648834880211	2022-01-04 17:41:20	1648834881481	-4	2022-01-04 13:41:21	36547	27	task-8tfa	repeat-fpzi#4	21027263	BLIND	6214731		complete			computer	Desktop or Laptop	Windows 10	Chrome 99.0.4844.84	1536x1024	1536x905		test items	12	over 18	Spreadsheet1	Spreadsheet1	11	24	1	Screen 1	Zone7	continue_button	6112.3					0	1	0					1	test items	the ship
75	1648834887652	2022-01-04 17:41:27	1648834888771	-4	2022-01-04 13:41:28	36547	27	task-8tfa	repeat-fpzi#4	21027263	BLIND	6214731		complete			computer	Desktop or Laptop	Windows 10	Chrome 99.0.4844.84	1536x1024	1536x905		test items	12	over 18	Spreadsheet1	Spreadsheet1	12	25	1	Screen 1	Zone3	response_dropdown	7267.4			lu		0	1	0					1	test items	the deer
76	1648834887777	2022-01-04 17:41:27	1648834888773	-4	2022-01-04 13:41:28	36547	27	task-8tfa	repeat-fpzi#4	21027263	BLIND	6214731		complete			computer	Desktop or Laptop	Windows 10	Chrome 99.0.4844.84	1536x1024	1536x905		test items	12	over 18	Spreadsheet1	Spreadsheet1	12	25	1	Screen 1	Zone4	response_text_entry	7267.4		Screen End	tesulni		0	1	0					1	test items	the deer
77	1648834887777	2022-01-04 17:41:27	1648834888774	-4	2022-01-04 13:41:28	36547	27	task-8tfa	repeat-fpzi#4	21027263	BLIND	6214731		complete			computer	Desktop or Laptop	Windows 10	Chrome 99.0.4844.84	1536x1024	1536x905		test items	12	over 18	Spreadsheet1	Spreadsheet1	12	25	1	Screen 1	Zone7	continue_button	7267.4					0	1	0					1	test items	the deer
78	1648834894572	2022-01-04 17:41:34	1648834895706	-4	2022-01-04 13:41:35	36547	27	task-8tfa	repeat-fpzi#4	21027263	BLIND	6214731		complete			computer	Desktop or Laptop	Windows 10	Chrome 99.0.4844.84	1536x1024	1536x905		test items	12	over 18	Spreadsheet1	Spreadsheet1	28	26	1	Screen 1	Zone3	response_dropdown	6907.3			lu		0	1	0					1	test items	the bike
79	1648834894710	2022-01-04 17:41:34	1648834895709	-4	2022-01-04 13:41:35	36547	27	task-8tfa	repeat-fpzi#4	21027263	BLIND	6214731		complete			computer	Desktop or Laptop	Windows 10	Chrome 99.0.4844.84	1536x1024	1536x905		test items	12	over 18	Spreadsheet1	Spreadsheet1	28	26	1	Screen 1	Zone4	response_text_entry	6907.3		Screen End	pipshire		0	1	0					1	test items	the bike
80	1648834894710	2022-01-04 17:41:34	1648834895709	-4	2022-01-04 13:41:35	36547	27	task-8tfa	repeat-fpzi#4	21027263	BLIND	6214731		complete			computer	Desktop or Laptop	Windows 10	Chrome 99.0.4844.84	1536x1024	1536x905		test items	12	over 18	Spreadsheet1	Spreadsheet1	28	26	1	Screen 1	Zone7	continue_button	6907.3					0	1	0					1	test items	the bike
81	1648834909926	2022-01-04 17:41:49	1648834911316	-4	2022-01-04 13:41:51	36547	27	task-8tfa	repeat-fpzi#4	21027263	BLIND	6214731		complete			computer	Desktop or Laptop	Windows 10	Chrome 99.0.4844.84	1536x1024	1536x905		test items	12	over 18	Spreadsheet1	Spreadsheet1	31	27	1	Screen 1	Zone3	response_dropdown	15585.1			zi		0	1	0					1	test items	the couch
82	1648834910056	2022-01-04 17:41:50	1648834911319	-4	2022-01-04 13:41:51	36547	27	task-8tfa	repeat-fpzi#4	21027263	BLIND	6214731		complete			computer	Desktop or Laptop	Windows 10	Chrome 99.0.4844.84	1536x1024	1536x905		test items	12	over 18	Spreadsheet1	Spreadsheet1	31	27	1	Screen 1	Zone4	response_text_entry	15585.1		Screen End	kembof		0	1	0					1	test items	the couch
83	1648834910056	2022-01-04 17:41:50	1648834911319	-4	2022-01-04 13:41:51	36547	27	task-8tfa	repeat-fpzi#4	21027263	BLIND	6214731		complete			computer	Desktop or Laptop	Windows 10	Chrome 99.0.4844.84	1536x1024	1536x905		test items	12	over 18	Spreadsheet1	Spreadsheet1	31	27	1	Screen 1	Zone7	continue_button	15585.1					0	1	0					1	test items	the couch
84	1648834920133	2022-01-04 17:42:00	1648834921268	-4	2022-01-04 13:42:01	36547	27	task-8tfa	repeat-fpzi#4	21027263	BLIND	6214731		complete			computer	Desktop or Laptop	Windows 10	Chrome 99.0.4844.84	1536x1024	1536x905		test items	12	over 18	Spreadsheet1	Spreadsheet1	25	28	1	Screen 1	Zone3	response_dropdown	9927.5			lu		0	1	0					1	test items	the eraser
85	1648834920260	2022-01-04 17:42:00	1648834921270	-4	2022-01-04 13:42:01	36547	27	task-8tfa	repeat-fpzi#4	21027263	BLIND	6214731		complete			computer	Desktop or Laptop	Windows 10	Chrome 99.0.4844.84	1536x1024	1536x905		test items	12	over 18	Spreadsheet1	Spreadsheet1	25	28	1	Screen 1	Zone4	response_text_entry	9927.5		Screen End	alir		0	1	0					1	test items	the eraser
86	1648834920260	2022-01-04 17:42:00	1648834921270	-4	2022-01-04 13:42:01	36547	27	task-8tfa	repeat-fpzi#4	21027263	BLIND	6214731		complete			computer	Desktop or Laptop	Windows 10	Chrome 99.0.4844.84	1536x1024	1536x905		test items	12	over 18	Spreadsheet1	Spreadsheet1	25	28	1	Screen 1	Zone7	continue_button	9927.5					0	1	0					1	test items	the eraser
87	1648834928379	2022-01-04 17:42:08	1648834929510	-4	2022-01-04 13:42:09	36547	27	task-8tfa	repeat-fpzi#4	21027263	BLIND	6214731		complete			computer	Desktop or Laptop	Windows 10	Chrome 99.0.4844.84	1536x1024	1536x905		test items	12	over 18	Spreadsheet1	Spreadsheet1	27	29	1	Screen 1	Zone3	response_dropdown	8219.4			mo		0	1	0					1	test items	the car
88	1648834928508	2022-01-04 17:42:08	1648834929513	-4	2022-01-04 13:42:09	36547	27	task-8tfa	repeat-fpzi#4	21027263	BLIND	6214731		complete			computer	Desktop or Laptop	Windows 10	Chrome 99.0.4844.84	1536x1024	1536x905		test items	12	over 18	Spreadsheet1	Spreadsheet1	27	29	1	Screen 1	Zone4	response_text_entry	8219.4		Screen End	astaga		0	1	0					1	test items	the car
89	1648834928508	2022-01-04 17:42:08	1648834929513	-4	2022-01-04 13:42:09	36547	27	task-8tfa	repeat-fpzi#4	21027263	BLIND	6214731		complete			computer	Desktop or Laptop	Windows 10	Chrome 99.0.4844.84	1536x1024	1536x905		test items	12	over 18	Spreadsheet1	Spreadsheet1	27	29	1	Screen 1	Zone7	continue_button	8219.4					0	1	0					1	test items	the car
90	1648834935224	2022-01-04 17:42:15	1648834936632	-4	2022-01-04 13:42:16	36547	27	task-8tfa	repeat-fpzi#4	21027263	BLIND	6214731		complete			computer	Desktop or Laptop	Windows 10	Chrome 99.0.4844.84	1536x1024	1536x905		test items	12	over 18	Spreadsheet1	Spreadsheet1	3	30	1	Screen 1	Zone3	response_dropdown	7101.1			mo		0	1	0					1	test items	the table
91	1648834935367	2022-01-04 17:42:15	1648834936634	-4	2022-01-04 13:42:16	36547	27	task-8tfa	repeat-fpzi#4	21027263	BLIND	6214731		complete			computer	Desktop or Laptop	Windows 10	Chrome 99.0.4844.84	1536x1024	1536x905		test items	12	over 18	Spreadsheet1	Spreadsheet1	3	30	1	Screen 1	Zone4	response_text_entry	7101.1		Screen End	verf		0	1	0					1	test items	the table
92	1648834935367	2022-01-04 17:42:15	1648834936634	-4	2022-01-04 13:42:16	36547	27	task-8tfa	repeat-fpzi#4	21027263	BLIND	6214731		complete			computer	Desktop or Laptop	Windows 10	Chrome 99.0.4844.84	1536x1024	1536x905		test items	12	over 18	Spreadsheet1	Spreadsheet1	3	30	1	Screen 1	Zone7	continue_button	7101.1					0	1	0					1	test items	the table
93	1648834943799	2022-01-04 17:42:23	1648834944936	-4	2022-01-04 13:42:24	36547	27	task-8tfa	repeat-fpzi#4	21027263	BLIND	6214731		complete			computer	Desktop or Laptop	Windows 10	Chrome 99.0.4844.84	1536x1024	1536x905		test items	12	over 18	Spreadsheet1	Spreadsheet1	32	1	1	Screen 1	Zone2	continue_button	8290.1					0	1	0						results
94	1648834943925	2022-01-04 17:42:23	1648834944943	-4	2022-01-04 13:42:24	36547	27	task-8tfa	repeat-fpzi#4	21027263	BLIND	6214731		complete			computer	Desktop or Laptop	Windows 10	Chrome 99.0.4844.84	1536x1024	1536x905		test items	12	over 18	Spreadsheet1			END TASK					518611					0	1	0
1	1650064641010	15/04/2022 23:17:21	1650064639023	-4	15/04/2022 19:17:19	36547	27	task-8tfa	repeat-fpzi#4	21327287	BLIND	6310039		complete			mobile	Samsung SM-G960U1	Android 10	Chrome 100.0.4896.88	740x360	692x280		test items	12	over 18	Spreadsheet1			BEGIN TASK										0	1	0
2	1650064645444	15/04/2022 23:17:25	1650064643507	-4	15/04/2022 19:17:23	36547	27	task-8tfa	repeat-fpzi#4	21327287	BLIND	6310039		complete			mobile	Samsung SM-G960U1	Android 10	Chrome 100.0.4896.88	740x360	692x280		test items	12	over 18	Spreadsheet1	Spreadsheet1	1	1	1	Screen 1	advancementZone	continue_button	4397.5					0	1	0						instructions	For the following items, translate the given phrase on the bottom left by selecting the appropriate word for "the" from the drop-down menu and then use the word bank to fill in the blank for the correct translation.
3	1650064728470	15/04/2022 23:18:48	1650064726536	-4	15/04/2022 19:18:46	36547	27	task-8tfa	repeat-fpzi#4	21327287	BLIND	6310039		complete			mobile	Samsung SM-G960U1	Android 10	Chrome 100.0.4896.88	740x360	692x280		test items	12	over 18	Spreadsheet1	Spreadsheet1	7	1	1	Screen 1	Zone3	response_dropdown	82914.8			zi		0	1	0					1	test items	the flower
4	1650064728671	15/04/2022 23:18:48	1650064726548	-4	15/04/2022 19:18:46	36547	27	task-8tfa	repeat-fpzi#4	21327287	BLIND	6310039		complete			mobile	Samsung SM-G960U1	Android 10	Chrome 100.0.4896.88	740x360	692x280		test items	12	over 18	Spreadsheet1	Spreadsheet1	7	1	1	Screen 1	Zone4	response_text_entry	82914.8		Screen End	grupble		1	0	0					1	test items	the flower
5	1650064728671	15/04/2022 23:18:48	1650064726549	-4	15/04/2022 19:18:46	36547	27	task-8tfa	repeat-fpzi#4	21327287	BLIND	6310039		complete			mobile	Samsung SM-G960U1	Android 10	Chrome 100.0.4896.88	740x360	692x280		test items	12	over 18	Spreadsheet1	Spreadsheet1	7	1	1	Screen 1	Zone7	continue_button	82914.8					0	1	0					1	test items	the flower
6	1650064800828	15/04/2022 23:20:00	1650064798891	-4	15/04/2022 19:19:58	36547	27	task-8tfa	repeat-fpzi#4	21327287	BLIND	6310039		complete			mobile	Samsung SM-G960U1	Android 10	Chrome 100.0.4896.88	740x360	692x280		test items	12	over 18	Spreadsheet1	Spreadsheet1	16	2	1	Screen 1	Zone3	response_dropdown	72201.8			mo		0	1	0					1	test items	the chair
7	1650064800969	15/04/2022 23:20:00	1650064798894	-4	15/04/2022 19:19:58	36547	27	task-8tfa	repeat-fpzi#4	21327287	BLIND	6310039		complete			mobile	Samsung SM-G960U1	Android 10	Chrome 100.0.4896.88	740x360	692x280		test items	12	over 18	Spreadsheet1	Spreadsheet1	16	2	1	Screen 1	Zone4	response_text_entry	72201.8		Screen End	kemypo		0	1	0					1	test items	the chair
8	1650064800969	15/04/2022 23:20:00	1650064798895	-4	15/04/2022 19:19:58	36547	27	task-8tfa	repeat-fpzi#4	21327287	BLIND	6310039		complete			mobile	Samsung SM-G960U1	Android 10	Chrome 100.0.4896.88	740x360	692x280		test items	12	over 18	Spreadsheet1	Spreadsheet1	16	2	1	Screen 1	Zone7	continue_button	72201.8					0	1	0					1	test items	the chair
9	1650064814733	15/04/2022 23:20:14	1650064812802	-4	15/04/2022 19:20:12	36547	27	task-8tfa	repeat-fpzi#4	21327287	BLIND	6310039		complete			mobile	Samsung SM-G960U1	Android 10	Chrome 100.0.4896.88	740x360	692x280		test items	12	over 18	Spreadsheet1	Spreadsheet1	26	3	1	Screen 1	Zone3	response_dropdown	13815.4			mo		0	1	0					1	test items	the bench
10	1650064814880	15/04/2022 23:20:14	1650064812804	-4	15/04/2022 19:20:12	36547	27	task-8tfa	repeat-fpzi#4	21327287	BLIND	6310039		complete			mobile	Samsung SM-G960U1	Android 10	Chrome 100.0.4896.88	740x360	692x280		test items	12	over 18	Spreadsheet1	Spreadsheet1	26	3	1	Screen 1	Zone4	response_text_entry	13815.4		Screen End	kembof		1	0	0					1	test items	the bench
11	1650064814880	15/04/2022 23:20:14	1650064812804	-4	15/04/2022 19:20:12	36547	27	task-8tfa	repeat-fpzi#4	21327287	BLIND	6310039		complete			mobile	Samsung SM-G960U1	Android 10	Chrome 100.0.4896.88	740x360	692x280		test items	12	over 18	Spreadsheet1	Spreadsheet1	26	3	1	Screen 1	Zone7	continue_button	13815.4					0	1	0					1	test items	the bench
12	1650064851782	15/04/2022 23:20:51	1650064849843	-4	15/04/2022 19:20:49	36547	27	task-8tfa	repeat-fpzi#4	21327287	BLIND	6310039		complete			mobile	Samsung SM-G960U1	Android 10	Chrome 100.0.4896.88	740x360	692x280		test items	12	over 18	Spreadsheet1	Spreadsheet1	23	4	1	Screen 1	Zone3	response_dropdown	36928.8			lu		0	1	0					1	test items	the burger
13	1650064851903	15/04/2022 23:20:51	1650064849845	-4	15/04/2022 19:20:49	36547	27	task-8tfa	repeat-fpzi#4	21327287	BLIND	6310039		complete			mobile	Samsung SM-G960U1	Android 10	Chrome 100.0.4896.88	740x360	692x280		test items	12	over 18	Spreadsheet1	Spreadsheet1	23	4	1	Screen 1	Zone4	response_text_entry	36928.8		Screen End	mayb		1	0	0					1	test items	the burger
14	1650064851903	15/04/2022 23:20:51	1650064849846	-4	15/04/2022 19:20:49	36547	27	task-8tfa	repeat-fpzi#4	21327287	BLIND	6310039		complete			mobile	Samsung SM-G960U1	Android 10	Chrome 100.0.4896.88	740x360	692x280		test items	12	over 18	Spreadsheet1	Spreadsheet1	23	4	1	Screen 1	Zone7	continue_button	36928.8					0	1	0					1	test items	the burger
15	1650064869565	15/04/2022 23:21:09	1650064867640	-4	15/04/2022 19:21:07	36547	27	task-8tfa	repeat-fpzi#4	21327287	BLIND	6310039		complete			mobile	Samsung SM-G960U1	Android 10	Chrome 100.0.4896.88	740x360	692x280		test items	12	over 18	Spreadsheet1	Spreadsheet1	20	5	1	Screen 1	Zone3	response_dropdown	17700.2			zi		0	1	0					1	test items	the cake
16	1650064869687	15/04/2022 23:21:09	1650064867645	-4	15/04/2022 19:21:07	36547	27	task-8tfa	repeat-fpzi#4	21327287	BLIND	6310039		complete			mobile	Samsung SM-G960U1	Android 10	Chrome 100.0.4896.88	740x360	692x280		test items	12	over 18	Spreadsheet1	Spreadsheet1	20	5	1	Screen 1	Zone4	response_text_entry	17700.2		Screen End	asei		1	0	0					1	test items	the cake
17	1650064869687	15/04/2022 23:21:09	1650064867645	-4	15/04/2022 19:21:07	36547	27	task-8tfa	repeat-fpzi#4	21327287	BLIND	6310039		complete			mobile	Samsung SM-G960U1	Android 10	Chrome 100.0.4896.88	740x360	692x280		test items	12	over 18	Spreadsheet1	Spreadsheet1	20	5	1	Screen 1	Zone7	continue_button	17700.2					0	1	0					1	test items	the cake
18	1650064889763	15/04/2022 23:21:29	1650064887815	-4	15/04/2022 19:21:27	36547	27	task-8tfa	repeat-fpzi#4	21327287	BLIND	6310039		complete			mobile	Samsung SM-G960U1	Android 10	Chrome 100.0.4896.88	740x360	692x280		test items	12	over 18	Spreadsheet1	Spreadsheet1	30	6	1	Screen 1	Zone3	response_dropdown	20072.4			lu		0	1	0					1	test items	the shark
19	1650064889892	15/04/2022 23:21:29	1650064887818	-4	15/04/2022 19:21:27	36547	27	task-8tfa	repeat-fpzi#4	21327287	BLIND	6310039		complete			mobile	Samsung SM-G960U1	Android 10	Chrome 100.0.4896.88	740x360	692x280		test items	12	over 18	Spreadsheet1	Spreadsheet1	30	6	1	Screen 1	Zone4	response_text_entry	20072.4		Screen End	jiklaf		1	0	0					1	test items	the shark
20	1650064889892	15/04/2022 23:21:29	1650064887819	-4	15/04/2022 19:21:27	36547	27	task-8tfa	repeat-fpzi#4	21327287	BLIND	6310039		complete			mobile	Samsung SM-G960U1	Android 10	Chrome 100.0.4896.88	740x360	692x280		test items	12	over 18	Spreadsheet1	Spreadsheet1	30	6	1	Screen 1	Zone7	continue_button	20072.4					0	1	0					1	test items	the shark
21	1650064933497	15/04/2022 23:22:13	1650064931554	-4	15/04/2022 19:22:11	36547	27	task-8tfa	repeat-fpzi#4	21327287	BLIND	6310039		complete			mobile	Samsung SM-G960U1	Android 10	Chrome 100.0.4896.88	740x360	692x280		test items	12	over 18	Spreadsheet1	Spreadsheet1	3	7	1	Screen 1	Zone3	response_dropdown	43634			mo		0	1	0					1	test items	the table
22	1650064933638	15/04/2022 23:22:13	1650064931559	-4	15/04/2022 19:22:11	36547	27	task-8tfa	repeat-fpzi#4	21327287	BLIND	6310039		complete			mobile	Samsung SM-G960U1	Android 10	Chrome 100.0.4896.88	740x360	692x280		test items	12	over 18	Spreadsheet1	Spreadsheet1	3	7	1	Screen 1	Zone4	response_text_entry	43634		Screen End	kemypo		1	0	0					1	test items	the table
23	1650064933638	15/04/2022 23:22:13	1650064931560	-4	15/04/2022 19:22:11	36547	27	task-8tfa	repeat-fpzi#4	21327287	BLIND	6310039		complete			mobile	Samsung SM-G960U1	Android 10	Chrome 100.0.4896.88	740x360	692x280		test items	12	over 18	Spreadsheet1	Spreadsheet1	3	7	1	Screen 1	Zone7	continue_button	43634					0	1	0					1	test items	the table
24	1650064943114	15/04/2022 23:22:23	1650064941175	-4	15/04/2022 19:22:21	36547	27	task-8tfa	repeat-fpzi#4	21327287	BLIND	6310039		complete			mobile	Samsung SM-G960U1	Android 10	Chrome 100.0.4896.88	740x360	692x280		test items	12	over 18	Spreadsheet1	Spreadsheet1	13	8	1	Screen 1	Zone3	response_dropdown	9494.4			zi		0	1	0					1	test items	the pen
25	1650064943232	15/04/2022 23:22:23	1650064941179	-4	15/04/2022 19:22:21	36547	27	task-8tfa	repeat-fpzi#4	21327287	BLIND	6310039		complete			mobile	Samsung SM-G960U1	Android 10	Chrome 100.0.4896.88	740x360	692x280		test items	12	over 18	Spreadsheet1	Spreadsheet1	13	8	1	Screen 1	Zone4	response_text_entry	9494.4		Screen End	alir		1	0	0					1	test items	the pen
26	1650064943232	15/04/2022 23:22:23	1650064941179	-4	15/04/2022 19:22:21	36547	27	task-8tfa	repeat-fpzi#4	21327287	BLIND	6310039		complete			mobile	Samsung SM-G960U1	Android 10	Chrome 100.0.4896.88	740x360	692x280		test items	12	over 18	Spreadsheet1	Spreadsheet1	13	8	1	Screen 1	Zone7	continue_button	9494.4					0	1	0					1	test items	the pen
27	1650064959617	15/04/2022 23:22:39	1650064957684	-4	15/04/2022 19:22:37	36547	27	task-8tfa	repeat-fpzi#4	21327287	BLIND	6310039		complete			mobile	Samsung SM-G960U1	Android 10	Chrome 100.0.4896.88	740x360	692x280		test items	12	over 18	Spreadsheet1	Spreadsheet1	18	9	1	Screen 1	Zone3	response_dropdown	16404.7			lu		0	1	0					1	test items	the plane
28	1650064959734	15/04/2022 23:22:39	1650064957688	-4	15/04/2022 19:22:37	36547	27	task-8tfa	repeat-fpzi#4	21327287	BLIND	6310039		complete			mobile	Samsung SM-G960U1	Android 10	Chrome 100.0.4896.88	740x360	692x280		test items	12	over 18	Spreadsheet1	Spreadsheet1	18	9	1	Screen 1	Zone4	response_text_entry	16404.7		Screen End	vendashre		0	1	0					1	test items	the plane
29	1650064959734	15/04/2022 23:22:39	1650064957688	-4	15/04/2022 19:22:37	36547	27	task-8tfa	repeat-fpzi#4	21327287	BLIND	6310039		complete			mobile	Samsung SM-G960U1	Android 10	Chrome 100.0.4896.88	740x360	692x280		test items	12	over 18	Spreadsheet1	Spreadsheet1	18	9	1	Screen 1	Zone7	continue_button	16404.7					0	1	0					1	test items	the plane
30	1650064972245	15/04/2022 23:22:52	1650064970322	-4	15/04/2022 19:22:50	36547	27	task-8tfa	repeat-fpzi#4	21327287	BLIND	6310039		complete			mobile	Samsung SM-G960U1	Android 10	Chrome 100.0.4896.88	740x360	692x280		test items	12	over 18	Spreadsheet1	Spreadsheet1	31	10	1	Screen 1	Zone3	response_dropdown	12532.8			zi		0	1	0					1	test items	the couch
31	1650064972388	15/04/2022 23:22:52	1650064970324	-4	15/04/2022 19:22:50	36547	27	task-8tfa	repeat-fpzi#4	21327287	BLIND	6310039		complete			mobile	Samsung SM-G960U1	Android 10	Chrome 100.0.4896.88	740x360	692x280		test items	12	over 18	Spreadsheet1	Spreadsheet1	31	10	1	Screen 1	Zone4	response_text_entry	12532.8		Screen End	guyter		1	0	0					1	test items	the couch
32	1650064972388	15/04/2022 23:22:52	1650064970325	-4	15/04/2022 19:22:50	36547	27	task-8tfa	repeat-fpzi#4	21327287	BLIND	6310039		complete			mobile	Samsung SM-G960U1	Android 10	Chrome 100.0.4896.88	740x360	692x280		test items	12	over 18	Spreadsheet1	Spreadsheet1	31	10	1	Screen 1	Zone7	continue_button	12532.8					0	1	0					1	test items	the couch
33	1650064999492	15/04/2022 23:23:19	1650064997574	-4	15/04/2022 19:23:17	36547	27	task-8tfa	repeat-fpzi#4	21327287	BLIND	6310039		complete			mobile	Samsung SM-G960U1	Android 10	Chrome 100.0.4896.88	740x360	692x280		test items	12	over 18	Spreadsheet1	Spreadsheet1	2	11	1	Screen 1	Zone3	response_dropdown	27159.9			zi		0	1	0					1	test items	the raspberry
34	1650064999651	15/04/2022 23:23:19	1650064997576	-4	15/04/2022 19:23:17	36547	27	task-8tfa	repeat-fpzi#4	21327287	BLIND	6310039		complete			mobile	Samsung SM-G960U1	Android 10	Chrome 100.0.4896.88	740x360	692x280		test items	12	over 18	Spreadsheet1	Spreadsheet1	2	11	1	Screen 1	Zone4	response_text_entry	27159.9		Screen End	grupswek		1	0	0					1	test items	the raspberry
35	1650064999651	15/04/2022 23:23:19	1650064997577	-4	15/04/2022 19:23:17	36547	27	task-8tfa	repeat-fpzi#4	21327287	BLIND	6310039		complete			mobile	Samsung SM-G960U1	Android 10	Chrome 100.0.4896.88	740x360	692x280		test items	12	over 18	Spreadsheet1	Spreadsheet1	2	11	1	Screen 1	Zone7	continue_button	27159.9					0	1	0					1	test items	the raspberry
36	1650065017082	15/04/2022 23:23:37	1650065015145	-4	15/04/2022 19:23:35	36547	27	task-8tfa	repeat-fpzi#4	21327287	BLIND	6310039		complete			mobile	Samsung SM-G960U1	Android 10	Chrome 100.0.4896.88	740x360	692x280		test items	12	over 18	Spreadsheet1	Spreadsheet1	12	12	1	Screen 1	Zone3	response_dropdown	17455.2			lu		0	1	0					1	test items	the deer
37	1650065017213	15/04/2022 23:23:37	1650065015148	-4	15/04/2022 19:23:35	36547	27	task-8tfa	repeat-fpzi#4	21327287	BLIND	6310039		complete			mobile	Samsung SM-G960U1	Android 10	Chrome 100.0.4896.88	740x360	692x280		test items	12	over 18	Spreadsheet1	Spreadsheet1	12	12	1	Screen 1	Zone4	response_text_entry	17455.2		Screen End	butoshre		1	0	0					1	test items	the deer
38	1650065017213	15/04/2022 23:23:37	1650065015148	-4	15/04/2022 19:23:35	36547	27	task-8tfa	repeat-fpzi#4	21327287	BLIND	6310039		complete			mobile	Samsung SM-G960U1	Android 10	Chrome 100.0.4896.88	740x360	692x280		test items	12	over 18	Spreadsheet1	Spreadsheet1	12	12	1	Screen 1	Zone7	continue_button	17455.2					0	1	0					1	test items	the deer
39	1650065027438	15/04/2022 23:23:47	1650065025504	-4	15/04/2022 19:23:45	36547	27	task-8tfa	repeat-fpzi#4	21327287	BLIND	6310039		complete			mobile	Samsung SM-G960U1	Android 10	Chrome 100.0.4896.88	740x360	692x280		test items	12	over 18	Spreadsheet1	Spreadsheet1	5	13	1	Screen 1	Zone3	response_dropdown	10270.1			zi		0	1	0					1	test items	the shirt
40	1650065027574	15/04/2022 23:23:47	1650065025506	-4	15/04/2022 19:23:45	36547	27	task-8tfa	repeat-fpzi#4	21327287	BLIND	6310039		complete			mobile	Samsung SM-G960U1	Android 10	Chrome 100.0.4896.88	740x360	692x280		test items	12	over 18	Spreadsheet1	Spreadsheet1	5	13	1	Screen 1	Zone4	response_text_entry	10270.1		Screen End	vref		1	0	0					1	test items	the shirt
41	1650065027574	15/04/2022 23:23:47	1650065025506	-4	15/04/2022 19:23:45	36547	27	task-8tfa	repeat-fpzi#4	21327287	BLIND	6310039		complete			mobile	Samsung SM-G960U1	Android 10	Chrome 100.0.4896.88	740x360	692x280		test items	12	over 18	Spreadsheet1	Spreadsheet1	5	13	1	Screen 1	Zone7	continue_button	10270.1					0	1	0					1	test items	the shirt
42	1650065042068	15/04/2022 23:24:02	1650065040140	-4	15/04/2022 19:24:00	36547	27	task-8tfa	repeat-fpzi#4	21327287	BLIND	6310039		complete			mobile	Samsung SM-G960U1	Android 10	Chrome 100.0.4896.88	740x360	692x280		test items	12	over 18	Spreadsheet1	Spreadsheet1	29	14	1	Screen 1	Zone3	response_dropdown	14544			lu		0	1	0					1	test items	the marker
43	1650065042188	15/04/2022 23:24:02	1650065040142	-4	15/04/2022 19:24:00	36547	27	task-8tfa	repeat-fpzi#4	21327287	BLIND	6310039		complete			mobile	Samsung SM-G960U1	Android 10	Chrome 100.0.4896.88	740x360	692x280		test items	12	over 18	Spreadsheet1	Spreadsheet1	29	14	1	Screen 1	Zone4	response_text_entry	14544		Screen End	slushre		1	0	0					1	test items	the marker
44	1650065042188	15/04/2022 23:24:02	1650065040142	-4	15/04/2022 19:24:00	36547	27	task-8tfa	repeat-fpzi#4	21327287	BLIND	6310039		complete			mobile	Samsung SM-G960U1	Android 10	Chrome 100.0.4896.88	740x360	692x280		test items	12	over 18	Spreadsheet1	Spreadsheet1	29	14	1	Screen 1	Zone7	continue_button	14544					0	1	0					1	test items	the marker
45	1650065054204	15/04/2022 23:24:14	1650065052236	-4	15/04/2022 19:24:12	36547	27	task-8tfa	repeat-fpzi#4	21327287	BLIND	6310039		complete			mobile	Samsung SM-G960U1	Android 10	Chrome 100.0.4896.88	740x360	692x280		test items	12	over 18	Spreadsheet1	Spreadsheet1	25	15	1	Screen 1	Zone3	response_dropdown	12009.1			mo		0	1	0					1	test items	the eraser
46	1650065054333	15/04/2022 23:24:14	1650065052247	-4	15/04/2022 19:24:12	36547	27	task-8tfa	repeat-fpzi#4	21327287	BLIND	6310039		complete			mobile	Samsung SM-G960U1	Android 10	Chrome 100.0.4896.88	740x360	692x280		test items	12	over 18	Spreadsheet1	Spreadsheet1	25	15	1	Screen 1	Zone4	response_text_entry	12009.1		Screen End	womf		1	0	0					1	test items	the eraser
47	1650065054333	15/04/2022 23:24:14	1650065052247	-4	15/04/2022 19:24:12	36547	27	task-8tfa	repeat-fpzi#4	21327287	BLIND	6310039		complete			mobile	Samsung SM-G960U1	Android 10	Chrome 100.0.4896.88	740x360	692x280		test items	12	over 18	Spreadsheet1	Spreadsheet1	25	15	1	Screen 1	Zone7	continue_button	12009.1					0	1	0					1	test items	the eraser
48	1650065095607	15/04/2022 23:24:55	1650065093680	-4	15/04/2022 19:24:53	36547	27	task-8tfa	repeat-fpzi#4	21327287	BLIND	6310039		complete			mobile	Samsung SM-G960U1	Android 10	Chrome 100.0.4896.88	740x360	692x280		test items	12	over 18	Spreadsheet1	Spreadsheet1	24	16	1	Screen 1	Zone3	response_dropdown	41315.4			lu		0	1	0					1	test items	the trash can
49	1650065095774	15/04/2022 23:24:55	1650065093683	-4	15/04/2022 19:24:53	36547	27	task-8tfa	repeat-fpzi#4	21327287	BLIND	6310039		complete			mobile	Samsung SM-G960U1	Android 10	Chrome 100.0.4896.88	740x360	692x280		test items	12	over 18	Spreadsheet1	Spreadsheet1	24	16	1	Screen 1	Zone4	response_text_entry	41315.4		Screen End	pasulpei		1	0	0					1	test items	the trash can
50	1650065095774	15/04/2022 23:24:55	1650065093684	-4	15/04/2022 19:24:53	36547	27	task-8tfa	repeat-fpzi#4	21327287	BLIND	6310039		complete			mobile	Samsung SM-G960U1	Android 10	Chrome 100.0.4896.88	740x360	692x280		test items	12	over 18	Spreadsheet1	Spreadsheet1	24	16	1	Screen 1	Zone7	continue_button	41315.4					0	1	0					1	test items	the trash can
51	1650065112851	15/04/2022 23:25:12	1650065110923	-4	15/04/2022 19:25:10	36547	27	task-8tfa	repeat-fpzi#4	21327287	BLIND	6310039		complete			mobile	Samsung SM-G960U1	Android 10	Chrome 100.0.4896.88	740x360	692x280		test items	12	over 18	Spreadsheet1	Spreadsheet1	15	17	1	Screen 1	Zone3	response_dropdown	17123.2			lu		0	1	0					1	test items	the bus
52	1650065112996	15/04/2022 23:25:12	1650065110928	-4	15/04/2022 19:25:10	36547	27	task-8tfa	repeat-fpzi#4	21327287	BLIND	6310039		complete			mobile	Samsung SM-G960U1	Android 10	Chrome 100.0.4896.88	740x360	692x280		test items	12	over 18	Spreadsheet1	Spreadsheet1	15	17	1	Screen 1	Zone4	response_text_entry	17123.2		Screen End	neyn		1	0	0					1	test items	the bus
53	1650065112996	15/04/2022 23:25:12	1650065110937	-4	15/04/2022 19:25:10	36547	27	task-8tfa	repeat-fpzi#4	21327287	BLIND	6310039		complete			mobile	Samsung SM-G960U1	Android 10	Chrome 100.0.4896.88	740x360	692x280		test items	12	over 18	Spreadsheet1	Spreadsheet1	15	17	1	Screen 1	Zone7	continue_button	17123.2					0	1	0					1	test items	the bus
54	1650065151103	15/04/2022 23:25:51	1650065149173	-4	15/04/2022 19:25:49	36547	27	task-8tfa	repeat-fpzi#4	21327287	BLIND	6310039		complete			mobile	Samsung SM-G960U1	Android 10	Chrome 100.0.4896.88	740x360	692x280		test items	12	over 18	Spreadsheet1	Spreadsheet1	6	18	1	Screen 1	Zone3	response_dropdown	38146			zi		0	1	0					1	test items	the salmon
55	1650065151231	15/04/2022 23:25:51	1650065149175	-4	15/04/2022 19:25:49	36547	27	task-8tfa	repeat-fpzi#4	21327287	BLIND	6310039		complete			mobile	Samsung SM-G960U1	Android 10	Chrome 100.0.4896.88	740x360	692x280		test items	12	over 18	Spreadsheet1	Spreadsheet1	6	18	1	Screen 1	Zone4	response_text_entry	38146		Screen End	arotep		1	0	0					1	test items	the salmon
56	1650065151231	15/04/2022 23:25:51	1650065149175	-4	15/04/2022 19:25:49	36547	27	task-8tfa	repeat-fpzi#4	21327287	BLIND	6310039		complete			mobile	Samsung SM-G960U1	Android 10	Chrome 100.0.4896.88	740x360	692x280		test items	12	over 18	Spreadsheet1	Spreadsheet1	6	18	1	Screen 1	Zone7	continue_button	38146					0	1	0					1	test items	the salmon
57	1650065187280	15/04/2022 23:26:27	1650065185352	-4	15/04/2022 19:26:25	36547	27	task-8tfa	repeat-fpzi#4	21327287	BLIND	6310039		complete			mobile	Samsung SM-G960U1	Android 10	Chrome 100.0.4896.88	740x360	692x280		test items	12	over 18	Spreadsheet1	Spreadsheet1	27	19	1	Screen 1	Zone3	response_dropdown	36085.4			zi		0	1	0					1	test items	the car
58	1650065187414	15/04/2022 23:26:27	1650065185355	-4	15/04/2022 19:26:25	36547	27	task-8tfa	repeat-fpzi#4	21327287	BLIND	6310039		complete			mobile	Samsung SM-G960U1	Android 10	Chrome 100.0.4896.88	740x360	692x280		test items	12	over 18	Spreadsheet1	Spreadsheet1	27	19	1	Screen 1	Zone4	response_text_entry	36085.4		Screen End	gruprif		0	1	0					1	test items	the car
59	1650065187414	15/04/2022 23:26:27	1650065185358	-4	15/04/2022 19:26:25	36547	27	task-8tfa	repeat-fpzi#4	21327287	BLIND	6310039		complete			mobile	Samsung SM-G960U1	Android 10	Chrome 100.0.4896.88	740x360	692x280		test items	12	over 18	Spreadsheet1	Spreadsheet1	27	19	1	Screen 1	Zone7	continue_button	36085.4					0	1	0					1	test items	the car
60	1650065206296	15/04/2022 23:26:46	1650065204370	-4	15/04/2022 19:26:44	36547	27	task-8tfa	repeat-fpzi#4	21327287	BLIND	6310039		complete			mobile	Samsung SM-G960U1	Android 10	Chrome 100.0.4896.88	740x360	692x280		test items	12	over 18	Spreadsheet1	Spreadsheet1	17	20	1	Screen 1	Zone3	response_dropdown	18924.4			mo		0	1	0					1	test items	the apple
61	1650065206437	15/04/2022 23:26:46	1650065204374	-4	15/04/2022 19:26:44	36547	27	task-8tfa	repeat-fpzi#4	21327287	BLIND	6310039		complete			mobile	Samsung SM-G960U1	Android 10	Chrome 100.0.4896.88	740x360	692x280		test items	12	over 18	Spreadsheet1	Spreadsheet1	17	20	1	Screen 1	Zone4	response_text_entry	18924.4		Screen End	tesulni		1	0	0					1	test items	the apple
62	1650065206437	15/04/2022 23:26:46	1650065204375	-4	15/04/2022 19:26:44	36547	27	task-8tfa	repeat-fpzi#4	21327287	BLIND	6310039		complete			mobile	Samsung SM-G960U1	Android 10	Chrome 100.0.4896.88	740x360	692x280		test items	12	over 18	Spreadsheet1	Spreadsheet1	17	20	1	Screen 1	Zone7	continue_button	18924.4					0	1	0					1	test items	the apple
63	1650065232074	15/04/2022 23:27:12	1650065230142	-4	15/04/2022 19:27:10	36547	27	task-8tfa	repeat-fpzi#4	21327287	BLIND	6310039		complete			mobile	Samsung SM-G960U1	Android 10	Chrome 100.0.4896.88	740x360	692x280		test items	12	over 18	Spreadsheet1	Spreadsheet1	9	21	1	Screen 1	Zone3	response_dropdown	25675.2			zi		0	1	0					1	test items	the broccoli
64	1650065232199	15/04/2022 23:27:12	1650065230145	-4	15/04/2022 19:27:10	36547	27	task-8tfa	repeat-fpzi#4	21327287	BLIND	6310039		complete			mobile	Samsung SM-G960U1	Android 10	Chrome 100.0.4896.88	740x360	692x280		test items	12	over 18	Spreadsheet1	Spreadsheet1	9	21	1	Screen 1	Zone4	response_text_entry	25675.2		Screen End	pipshre		1	0	0					1	test items	the broccoli
65	1650065232199	15/04/2022 23:27:12	1650065230145	-4	15/04/2022 19:27:10	36547	27	task-8tfa	repeat-fpzi#4	21327287	BLIND	6310039		complete			mobile	Samsung SM-G960U1	Android 10	Chrome 100.0.4896.88	740x360	692x280		test items	12	over 18	Spreadsheet1	Spreadsheet1	9	21	1	Screen 1	Zone7	continue_button	25675.2					0	1	0					1	test items	the broccoli
66	1650065290280	15/04/2022 23:28:10	1650065288316	-4	15/04/2022 19:28:08	36547	27	task-8tfa	repeat-fpzi#4	21327287	BLIND	6310039		complete			mobile	Samsung SM-G960U1	Android 10	Chrome 100.0.4896.88	740x360	692x280		test items	12	over 18	Spreadsheet1	Spreadsheet1	10	22	1	Screen 1	Zone3	response_dropdown	58062.5			zi		0	1	0					1	test items	the pot
67	1650065290451	15/04/2022 23:28:10	1650065288345	-4	15/04/2022 19:28:08	36547	27	task-8tfa	repeat-fpzi#4	21327287	BLIND	6310039		complete			mobile	Samsung SM-G960U1	Android 10	Chrome 100.0.4896.88	740x360	692x280		test items	12	over 18	Spreadsheet1	Spreadsheet1	10	22	1	Screen 1	Zone4	response_text_entry	58062.5		Screen End	atoree		1	0	0					1	test items	the pot
68	1650065290451	15/04/2022 23:28:10	1650065288346	-4	15/04/2022 19:28:08	36547	27	task-8tfa	repeat-fpzi#4	21327287	BLIND	6310039		complete			mobile	Samsung SM-G960U1	Android 10	Chrome 100.0.4896.88	740x360	692x280		test items	12	over 18	Spreadsheet1	Spreadsheet1	10	22	1	Screen 1	Zone7	continue_button	58062.5					0	1	0					1	test items	the pot
69	1650065304502	15/04/2022 23:28:24	1650065302568	-4	15/04/2022 19:28:22	36547	27	task-8tfa	repeat-fpzi#4	21327287	BLIND	6310039		complete			mobile	Samsung SM-G960U1	Android 10	Chrome 100.0.4896.88	740x360	692x280		test items	12	over 18	Spreadsheet1	Spreadsheet1	28	23	1	Screen 1	Zone3	response_dropdown	14089.9			zi		0	1	0					1	test items	the bike
70	1650065304654	15/04/2022 23:28:24	1650065302571	-4	15/04/2022 19:28:22	36547	27	task-8tfa	repeat-fpzi#4	21327287	BLIND	6310039		complete			mobile	Samsung SM-G960U1	Android 10	Chrome 100.0.4896.88	740x360	692x280		test items	12	over 18	Spreadsheet1	Spreadsheet1	28	23	1	Screen 1	Zone4	response_text_entry	14089.9		Screen End	nisult		1	0	0					1	test items	the bike
71	1650065304654	15/04/2022 23:28:24	1650065302572	-4	15/04/2022 19:28:22	36547	27	task-8tfa	repeat-fpzi#4	21327287	BLIND	6310039		complete			mobile	Samsung SM-G960U1	Android 10	Chrome 100.0.4896.88	740x360	692x280		test items	12	over 18	Spreadsheet1	Spreadsheet1	28	23	1	Screen 1	Zone7	continue_button	14089.9					0	1	0					1	test items	the bike
72	1650065322548	15/04/2022 23:28:42	1650065320611	-4	15/04/2022 19:28:40	36547	27	task-8tfa	repeat-fpzi#4	21327287	BLIND	6310039		complete			mobile	Samsung SM-G960U1	Android 10	Chrome 100.0.4896.88	740x360	692x280		test items	12	over 18	Spreadsheet1	Spreadsheet1	22	24	1	Screen 1	Zone3	response_dropdown	17945.4			lu		0	1	0					1	test items	the bacon
73	1650065322673	15/04/2022 23:28:42	1650065320614	-4	15/04/2022 19:28:40	36547	27	task-8tfa	repeat-fpzi#4	21327287	BLIND	6310039		complete			mobile	Samsung SM-G960U1	Android 10	Chrome 100.0.4896.88	740x360	692x280		test items	12	over 18	Spreadsheet1	Spreadsheet1	22	24	1	Screen 1	Zone4	response_text_entry	17945.4		Screen End	nandef		1	0	0					1	test items	the bacon
74	1650065322673	15/04/2022 23:28:42	1650065320614	-4	15/04/2022 19:28:40	36547	27	task-8tfa	repeat-fpzi#4	21327287	BLIND	6310039		complete			mobile	Samsung SM-G960U1	Android 10	Chrome 100.0.4896.88	740x360	692x280		test items	12	over 18	Spreadsheet1	Spreadsheet1	22	24	1	Screen 1	Zone7	continue_button	17945.4					0	1	0					1	test items	the bacon
75	1650065344410	15/04/2022 23:29:04	1650065342480	-4	15/04/2022 19:29:02	36547	27	task-8tfa	repeat-fpzi#4	21327287	BLIND	6310039		complete			mobile	Samsung SM-G960U1	Android 10	Chrome 100.0.4896.88	740x360	692x280		test items	12	over 18	Spreadsheet1	Spreadsheet1	19	25	1	Screen 1	Zone3	response_dropdown	21775.4			zi		0	1	0					1	test items	the zebra
76	1650065344539	15/04/2022 23:29:04	1650065342483	-4	15/04/2022 19:29:02	36547	27	task-8tfa	repeat-fpzi#4	21327287	BLIND	6310039		complete			mobile	Samsung SM-G960U1	Android 10	Chrome 100.0.4896.88	740x360	692x280		test items	12	over 18	Spreadsheet1	Spreadsheet1	19	25	1	Screen 1	Zone4	response_text_entry	21775.4		Screen End	gruperv		1	0	0					1	test items	the zebra
77	1650065344539	15/04/2022 23:29:04	1650065342483	-4	15/04/2022 19:29:02	36547	27	task-8tfa	repeat-fpzi#4	21327287	BLIND	6310039		complete			mobile	Samsung SM-G960U1	Android 10	Chrome 100.0.4896.88	740x360	692x280		test items	12	over 18	Spreadsheet1	Spreadsheet1	19	25	1	Screen 1	Zone7	continue_button	21775.4					0	1	0					1	test items	the zebra
78	1650065356691	15/04/2022 23:29:16	1650065354765	-4	15/04/2022 19:29:14	36547	27	task-8tfa	repeat-fpzi#4	21327287	BLIND	6310039		complete			mobile	Samsung SM-G960U1	Android 10	Chrome 100.0.4896.88	740x360	692x280		test items	12	over 18	Spreadsheet1	Spreadsheet1	11	26	1	Screen 1	Zone3	response_dropdown	12185.3			lu		0	1	0					1	test items	the ship
79	1650065356818	15/04/2022 23:29:16	1650065354769	-4	15/04/2022 19:29:14	36547	27	task-8tfa	repeat-fpzi#4	21327287	BLIND	6310039		complete			mobile	Samsung SM-G960U1	Android 10	Chrome 100.0.4896.88	740x360	692x280		test items	12	over 18	Spreadsheet1	Spreadsheet1	11	26	1	Screen 1	Zone4	response_text_entry	12185.3		Screen End	resulm		1	0	0					1	test items	the ship
80	1650065356818	15/04/2022 23:29:16	1650065354769	-4	15/04/2022 19:29:14	36547	27	task-8tfa	repeat-fpzi#4	21327287	BLIND	6310039		complete			mobile	Samsung SM-G960U1	Android 10	Chrome 100.0.4896.88	740x360	692x280		test items	12	over 18	Spreadsheet1	Spreadsheet1	11	26	1	Screen 1	Zone7	continue_button	12185.3					0	1	0					1	test items	the ship
81	1650065394516	15/04/2022 23:29:54	1650065392587	-4	15/04/2022 19:29:52	36547	27	task-8tfa	repeat-fpzi#4	21327287	BLIND	6310039		complete			mobile	Samsung SM-G960U1	Android 10	Chrome 100.0.4896.88	740x360	692x280		test items	12	over 18	Spreadsheet1	Spreadsheet1	14	27	1	Screen 1	Zone3	response_dropdown	37728.4			mo		0	1	0					1	test items	the chipmunks
82	1650065394644	15/04/2022 23:29:54	1650065392591	-4	15/04/2022 19:29:52	36547	27	task-8tfa	repeat-fpzi#4	21327287	BLIND	6310039		complete			mobile	Samsung SM-G960U1	Android 10	Chrome 100.0.4896.88	740x360	692x280		test items	12	over 18	Spreadsheet1	Spreadsheet1	14	27	1	Screen 1	Zone4	response_text_entry	37728.4		Screen End	gusulter		1	0	0					1	test items	the chipmunks
83	1650065394644	15/04/2022 23:29:54	1650065392591	-4	15/04/2022 19:29:52	36547	27	task-8tfa	repeat-fpzi#4	21327287	BLIND	6310039		complete			mobile	Samsung SM-G960U1	Android 10	Chrome 100.0.4896.88	740x360	692x280		test items	12	over 18	Spreadsheet1	Spreadsheet1	14	27	1	Screen 1	Zone7	continue_button	37728.4					0	1	0					1	test items	the chipmunks
84	1650065410332	15/04/2022 23:30:10	1650065408390	-4	15/04/2022 19:30:08	36547	27	task-8tfa	repeat-fpzi#4	21327287	BLIND	6310039		complete			mobile	Samsung SM-G960U1	Android 10	Chrome 100.0.4896.88	740x360	692x280		test items	12	over 18	Spreadsheet1	Spreadsheet1	8	28	1	Screen 1	Zone3	response_dropdown	15704.5			mo		0	1	0					1	test items	the train
85	1650065410468	15/04/2022 23:30:10	1650065408396	-4	15/04/2022 19:30:08	36547	27	task-8tfa	repeat-fpzi#4	21327287	BLIND	6310039		complete			mobile	Samsung SM-G960U1	Android 10	Chrome 100.0.4896.88	740x360	692x280		test items	12	over 18	Spreadsheet1	Spreadsheet1	8	28	1	Screen 1	Zone4	response_text_entry	15704.5		Screen End	astaga		1	0	0					1	test items	the train
86	1650065410468	15/04/2022 23:30:10	1650065408396	-4	15/04/2022 19:30:08	36547	27	task-8tfa	repeat-fpzi#4	21327287	BLIND	6310039		complete			mobile	Samsung SM-G960U1	Android 10	Chrome 100.0.4896.88	740x360	692x280		test items	12	over 18	Spreadsheet1	Spreadsheet1	8	28	1	Screen 1	Zone7	continue_button	15704.5					0	1	0					1	test items	the train
87	1650065426122	15/04/2022 23:30:26	1650065424189	-4	15/04/2022 19:30:24	36547	27	task-8tfa	repeat-fpzi#4	21327287	BLIND	6310039		complete			mobile	Samsung SM-G960U1	Android 10	Chrome 100.0.4896.88	740x360	692x280		test items	12	over 18	Spreadsheet1	Spreadsheet1	4	29	1	Screen 1	Zone3	response_dropdown	15699.2			lu		0	1	0					1	test items	the lamp
88	1650065426241	15/04/2022 23:30:26	1650065424191	-4	15/04/2022 19:30:24	36547	27	task-8tfa	repeat-fpzi#4	21327287	BLIND	6310039		complete			mobile	Samsung SM-G960U1	Android 10	Chrome 100.0.4896.88	740x360	692x280		test items	12	over 18	Spreadsheet1	Spreadsheet1	4	29	1	Screen 1	Zone4	response_text_entry	15699.2		Screen End	megleshre		1	0	0					1	test items	the lamp
89	1650065426241	15/04/2022 23:30:26	1650065424200	-4	15/04/2022 19:30:24	36547	27	task-8tfa	repeat-fpzi#4	21327287	BLIND	6310039		complete			mobile	Samsung SM-G960U1	Android 10	Chrome 100.0.4896.88	740x360	692x280		test items	12	over 18	Spreadsheet1	Spreadsheet1	4	29	1	Screen 1	Zone7	continue_button	15699.2					0	1	0					1	test items	the lamp
90	1650065464098	15/04/2022 23:31:04	1650065462169	-4	15/04/2022 19:31:02	36547	27	task-8tfa	repeat-fpzi#4	21327287	BLIND	6310039		complete			mobile	Samsung SM-G960U1	Android 10	Chrome 100.0.4896.88	740x360	692x280		test items	12	over 18	Spreadsheet1	Spreadsheet1	21	30	1	Screen 1	Zone3	response_dropdown	37885.7			zi		0	1	0					1	test items	the frog
91	1650065464222	15/04/2022 23:31:04	1650065462173	-4	15/04/2022 19:31:02	36547	27	task-8tfa	repeat-fpzi#4	21327287	BLIND	6310039		complete			mobile	Samsung SM-G960U1	Android 10	Chrome 100.0.4896.88	740x360	692x280		test items	12	over 18	Spreadsheet1	Spreadsheet1	21	30	1	Screen 1	Zone4	response_text_entry	37885.7		Screen End	danydit		1	0	0					1	test items	the frog
92	1650065464222	15/04/2022 23:31:04	1650065462174	-4	15/04/2022 19:31:02	36547	27	task-8tfa	repeat-fpzi#4	21327287	BLIND	6310039		complete			mobile	Samsung SM-G960U1	Android 10	Chrome 100.0.4896.88	740x360	692x280		test items	12	over 18	Spreadsheet1	Spreadsheet1	21	30	1	Screen 1	Zone7	continue_button	37885.7					0	1	0					1	test items	the frog
93	1650065467651	15/04/2022 23:31:07	1650065465713	-4	15/04/2022 19:31:05	36547	27	task-8tfa	repeat-fpzi#4	21327287	BLIND	6310039		complete			mobile	Samsung SM-G960U1	Android 10	Chrome 100.0.4896.88	740x360	692x280		test items	12	over 18	Spreadsheet1	Spreadsheet1	32	1	1	Screen 1	Zone2	continue_button	3515.2					0	1	0						results
94	1650065467768	15/04/2022 23:31:07	1650065465734	-4	15/04/2022 19:31:05	36547	27	task-8tfa	repeat-fpzi#4	21327287	BLIND	6310039		complete			mobile	Samsung SM-G960U1	Android 10	Chrome 100.0.4896.88	740x360	692x280		test items	12	over 18	Spreadsheet1			END TASK					826710					0	1	0
1	1649823737518	13/04/2022 04:22:17	1649823737316	-4	13/04/2022 00:22:17	36547	27	task-8tfa	repeat-fpzi#4	21279617	BLIND	6293680		complete			computer	Desktop or Laptop	Mac OS 10.15.7	Safari 15.3	1440x900	1440x724		test items	12	over 18	Spreadsheet1			BEGIN TASK										0	1	0
2	1649823746234	13/04/2022 04:22:26	1649823745987	-4	13/04/2022 00:22:25	36547	27	task-8tfa	repeat-fpzi#4	21279617	BLIND	6293680		complete			computer	Desktop or Laptop	Mac OS 10.15.7	Safari 15.3	1440x900	1440x724		test items	12	over 18	Spreadsheet1	Spreadsheet1	1	1	1	Screen 1	advancementZone	continue_button	8643					0	1	0						instructions	For the following items, translate the given phrase on the bottom left by selecting the appropriate word for "the" from the drop-down menu and then use the word bank to fill in the blank for the correct translation.
3	1649823821103	13/04/2022 04:23:41	1649823820634	-4	13/04/2022 00:23:40	36547	27	task-8tfa	repeat-fpzi#4	21279617	BLIND	6293680		complete			computer	Desktop or Laptop	Mac OS 10.15.7	Safari 15.3	1440x900	1440x724		test items	12	over 18	Spreadsheet1	Spreadsheet1	27	1	1	Screen 1	Zone3	response_dropdown	74627			zi		0	1	0					1	test items	the car
4	1649823821235	13/04/2022 04:23:41	1649823820636	-4	13/04/2022 00:23:40	36547	27	task-8tfa	repeat-fpzi#4	21279617	BLIND	6293680		complete			computer	Desktop or Laptop	Mac OS 10.15.7	Safari 15.3	1440x900	1440x724		test items	12	over 18	Spreadsheet1	Spreadsheet1	27	1	1	Screen 1	Zone4	response_text_entry	74627		Screen End	atoree		0	1	0					1	test items	the car
5	1649823821235	13/04/2022 04:23:41	1649823820636	-4	13/04/2022 00:23:40	36547	27	task-8tfa	repeat-fpzi#4	21279617	BLIND	6293680		complete			computer	Desktop or Laptop	Mac OS 10.15.7	Safari 15.3	1440x900	1440x724		test items	12	over 18	Spreadsheet1	Spreadsheet1	27	1	1	Screen 1	Zone7	continue_button	74627					0	1	0					1	test items	the car
6	1649823842106	13/04/2022 04:24:02	1649823841972	-4	13/04/2022 00:24:01	36547	27	task-8tfa	repeat-fpzi#4	21279617	BLIND	6293680		complete			computer	Desktop or Laptop	Mac OS 10.15.7	Safari 15.3	1440x900	1440x724		test items	12	over 18	Spreadsheet1	Spreadsheet1	19	2	1	Screen 1	Zone3	response_dropdown	21319			mo		0	1	0					1	test items	the zebra
7	1649823842231	13/04/2022 04:24:02	1649823841975	-4	13/04/2022 00:24:01	36547	27	task-8tfa	repeat-fpzi#4	21279617	BLIND	6293680		complete			computer	Desktop or Laptop	Mac OS 10.15.7	Safari 15.3	1440x900	1440x724		test items	12	over 18	Spreadsheet1	Spreadsheet1	19	2	1	Screen 1	Zone4	response_text_entry	21319		Screen End	resulm		0	1	0					1	test items	the zebra
8	1649823842231	13/04/2022 04:24:02	1649823841975	-4	13/04/2022 00:24:01	36547	27	task-8tfa	repeat-fpzi#4	21279617	BLIND	6293680		complete			computer	Desktop or Laptop	Mac OS 10.15.7	Safari 15.3	1440x900	1440x724		test items	12	over 18	Spreadsheet1	Spreadsheet1	19	2	1	Screen 1	Zone7	continue_button	21319					0	1	0					1	test items	the zebra
9	1649823926067	13/04/2022 04:25:26	1649823925305	-4	13/04/2022 00:25:25	36547	27	task-8tfa	repeat-fpzi#4	21279617	BLIND	6293680		complete			computer	Desktop or Laptop	Mac OS 10.15.7	Safari 15.3	1440x900	1440x724		test items	12	over 18	Spreadsheet1	Spreadsheet1	8	3	1	Screen 1	Zone3	response_dropdown	83313			zi		0	1	0					1	test items	the train
10	1649823926214	13/04/2022 04:25:26	1649823925308	-4	13/04/2022 00:25:25	36547	27	task-8tfa	repeat-fpzi#4	21279617	BLIND	6293680		complete			computer	Desktop or Laptop	Mac OS 10.15.7	Safari 15.3	1440x900	1440x724		test items	12	over 18	Spreadsheet1	Spreadsheet1	8	3	1	Screen 1	Zone4	response_text_entry	83313		Screen End	gurpaug		0	1	0					1	test items	the train
11	1649823926214	13/04/2022 04:25:26	1649823925308	-4	13/04/2022 00:25:25	36547	27	task-8tfa	repeat-fpzi#4	21279617	BLIND	6293680		complete			computer	Desktop or Laptop	Mac OS 10.15.7	Safari 15.3	1440x900	1440x724		test items	12	over 18	Spreadsheet1	Spreadsheet1	8	3	1	Screen 1	Zone7	continue_button	83313					0	1	0					1	test items	the train
12	1649823958312	13/04/2022 04:25:58	1649823958202	-4	13/04/2022 00:25:58	36547	27	task-8tfa	repeat-fpzi#4	21279617	BLIND	6293680		complete			computer	Desktop or Laptop	Mac OS 10.15.7	Safari 15.3	1440x900	1440x724		test items	12	over 18	Spreadsheet1	Spreadsheet1	18	4	1	Screen 1	Zone3	response_dropdown	32871			lu		0	1	0					1	test items	the plane
13	1649823958463	13/04/2022 04:25:58	1649823958204	-4	13/04/2022 00:25:58	36547	27	task-8tfa	repeat-fpzi#4	21279617	BLIND	6293680		complete			computer	Desktop or Laptop	Mac OS 10.15.7	Safari 15.3	1440x900	1440x724		test items	12	over 18	Spreadsheet1	Spreadsheet1	18	4	1	Screen 1	Zone4	response_text_entry	32871		Screen End	slushre		0	1	0					1	test items	the plane
14	1649823958463	13/04/2022 04:25:58	1649823958204	-4	13/04/2022 00:25:58	36547	27	task-8tfa	repeat-fpzi#4	21279617	BLIND	6293680		complete			computer	Desktop or Laptop	Mac OS 10.15.7	Safari 15.3	1440x900	1440x724		test items	12	over 18	Spreadsheet1	Spreadsheet1	18	4	1	Screen 1	Zone7	continue_button	32871					0	1	0					1	test items	the plane
15	1649823984407	13/04/2022 04:26:24	1649823984132	-4	13/04/2022 00:26:24	36547	27	task-8tfa	repeat-fpzi#4	21279617	BLIND	6293680		complete			computer	Desktop or Laptop	Mac OS 10.15.7	Safari 15.3	1440x900	1440x724		test items	12	over 18	Spreadsheet1	Spreadsheet1	2	5	1	Screen 1	Zone3	response_dropdown	25904			lu		0	1	0					1	test items	the raspberry
16	1649823984537	13/04/2022 04:26:24	1649823984134	-4	13/04/2022 00:26:24	36547	27	task-8tfa	repeat-fpzi#4	21279617	BLIND	6293680		complete			computer	Desktop or Laptop	Mac OS 10.15.7	Safari 15.3	1440x900	1440x724		test items	12	over 18	Spreadsheet1	Spreadsheet1	2	5	1	Screen 1	Zone4	response_text_entry	25904		Screen End	kembof		0	1	0					1	test items	the raspberry
17	1649823984537	13/04/2022 04:26:24	1649823984134	-4	13/04/2022 00:26:24	36547	27	task-8tfa	repeat-fpzi#4	21279617	BLIND	6293680		complete			computer	Desktop or Laptop	Mac OS 10.15.7	Safari 15.3	1440x900	1440x724		test items	12	over 18	Spreadsheet1	Spreadsheet1	2	5	1	Screen 1	Zone7	continue_button	25904					0	1	0					1	test items	the raspberry
18	1649823995634	13/04/2022 04:26:35	1649823995517	-4	13/04/2022 00:26:35	36547	27	task-8tfa	repeat-fpzi#4	21279617	BLIND	6293680		complete			computer	Desktop or Laptop	Mac OS 10.15.7	Safari 15.3	1440x900	1440x724		test items	12	over 18	Spreadsheet1	Spreadsheet1	25	6	1	Screen 1	Zone3	response_dropdown	11369			lu		0	1	0					1	test items	the eraser
19	1649823995893	13/04/2022 04:26:35	1649823995520	-4	13/04/2022 00:26:35	36547	27	task-8tfa	repeat-fpzi#4	21279617	BLIND	6293680		complete			computer	Desktop or Laptop	Mac OS 10.15.7	Safari 15.3	1440x900	1440x724		test items	12	over 18	Spreadsheet1	Spreadsheet1	25	6	1	Screen 1	Zone4	response_text_entry	11369		Screen End	asei		0	1	0					1	test items	the eraser
20	1649823995893	13/04/2022 04:26:35	1649823995520	-4	13/04/2022 00:26:35	36547	27	task-8tfa	repeat-fpzi#4	21279617	BLIND	6293680		complete			computer	Desktop or Laptop	Mac OS 10.15.7	Safari 15.3	1440x900	1440x724		test items	12	over 18	Spreadsheet1	Spreadsheet1	25	6	1	Screen 1	Zone7	continue_button	11369					0	1	0					1	test items	the eraser
21	1649824013095	13/04/2022 04:26:53	1649824012983	-4	13/04/2022 00:26:52	36547	27	task-8tfa	repeat-fpzi#4	21279617	BLIND	6293680		complete			computer	Desktop or Laptop	Mac OS 10.15.7	Safari 15.3	1440x900	1440x724		test items	12	over 18	Spreadsheet1	Spreadsheet1	28	7	1	Screen 1	Zone3	response_dropdown	17450			zi		0	1	0					1	test items	the bike
22	1649824013218	13/04/2022 04:26:53	1649824012986	-4	13/04/2022 00:26:52	36547	27	task-8tfa	repeat-fpzi#4	21279617	BLIND	6293680		complete			computer	Desktop or Laptop	Mac OS 10.15.7	Safari 15.3	1440x900	1440x724		test items	12	over 18	Spreadsheet1	Spreadsheet1	28	7	1	Screen 1	Zone4	response_text_entry	17450		Screen End	arotep		0	1	0					1	test items	the bike
23	1649824013218	13/04/2022 04:26:53	1649824012986	-4	13/04/2022 00:26:52	36547	27	task-8tfa	repeat-fpzi#4	21279617	BLIND	6293680		complete			computer	Desktop or Laptop	Mac OS 10.15.7	Safari 15.3	1440x900	1440x724		test items	12	over 18	Spreadsheet1	Spreadsheet1	28	7	1	Screen 1	Zone7	continue_button	17450					0	1	0					1	test items	the bike
24	1649824044510	13/04/2022 04:27:24	1649824044333	-4	13/04/2022 00:27:24	36547	27	task-8tfa	repeat-fpzi#4	21279617	BLIND	6293680		complete			computer	Desktop or Laptop	Mac OS 10.15.7	Safari 15.3	1440x900	1440x724		test items	12	over 18	Spreadsheet1	Spreadsheet1	7	8	1	Screen 1	Zone3	response_dropdown	31330			mo		0	1	0					1	test items	the flower
25	1649824044662	13/04/2022 04:27:24	1649824044335	-4	13/04/2022 00:27:24	36547	27	task-8tfa	repeat-fpzi#4	21279617	BLIND	6293680		complete			computer	Desktop or Laptop	Mac OS 10.15.7	Safari 15.3	1440x900	1440x724		test items	12	over 18	Spreadsheet1	Spreadsheet1	7	8	1	Screen 1	Zone4	response_text_entry	31330		Screen End	kemypo		0	1	0					1	test items	the flower
26	1649824044662	13/04/2022 04:27:24	1649824044335	-4	13/04/2022 00:27:24	36547	27	task-8tfa	repeat-fpzi#4	21279617	BLIND	6293680		complete			computer	Desktop or Laptop	Mac OS 10.15.7	Safari 15.3	1440x900	1440x724		test items	12	over 18	Spreadsheet1	Spreadsheet1	7	8	1	Screen 1	Zone7	continue_button	31330					0	1	0					1	test items	the flower
27	1649824053317	13/04/2022 04:27:33	1649824053200	-4	13/04/2022 00:27:33	36547	27	task-8tfa	repeat-fpzi#4	21279617	BLIND	6293680		complete			computer	Desktop or Laptop	Mac OS 10.15.7	Safari 15.3	1440x900	1440x724		test items	12	over 18	Spreadsheet1	Spreadsheet1	5	9	1	Screen 1	Zone3	response_dropdown	8852			zi		0	1	0					1	test items	the shirt
28	1649824053571	13/04/2022 04:27:33	1649824053202	-4	13/04/2022 00:27:33	36547	27	task-8tfa	repeat-fpzi#4	21279617	BLIND	6293680		complete			computer	Desktop or Laptop	Mac OS 10.15.7	Safari 15.3	1440x900	1440x724		test items	12	over 18	Spreadsheet1	Spreadsheet1	5	9	1	Screen 1	Zone4	response_text_entry	8852		Screen End	nandef		0	1	0					1	test items	the shirt
29	1649824053571	13/04/2022 04:27:33	1649824053202	-4	13/04/2022 00:27:33	36547	27	task-8tfa	repeat-fpzi#4	21279617	BLIND	6293680		complete			computer	Desktop or Laptop	Mac OS 10.15.7	Safari 15.3	1440x900	1440x724		test items	12	over 18	Spreadsheet1	Spreadsheet1	5	9	1	Screen 1	Zone7	continue_button	8852					0	1	0					1	test items	the shirt
30	1649824147785	13/04/2022 04:29:07	1649824147349	-4	13/04/2022 00:29:07	36547	27	task-8tfa	repeat-fpzi#4	21279617	BLIND	6293680		complete			computer	Desktop or Laptop	Mac OS 10.15.7	Safari 15.3	1440x900	1440x724		test items	12	over 18	Spreadsheet1	Spreadsheet1	4	10	1	Screen 1	Zone3	response_dropdown	94135			lu		0	1	0					1	test items	the lamp
31	1649824147946	13/04/2022 04:29:07	1649824147351	-4	13/04/2022 00:29:07	36547	27	task-8tfa	repeat-fpzi#4	21279617	BLIND	6293680		complete			computer	Desktop or Laptop	Mac OS 10.15.7	Safari 15.3	1440x900	1440x724		test items	12	over 18	Spreadsheet1	Spreadsheet1	4	10	1	Screen 1	Zone4	response_text_entry	94135		Screen End	pasuplei		0	1	0					1	test items	the lamp
32	1649824147946	13/04/2022 04:29:07	1649824147351	-4	13/04/2022 00:29:07	36547	27	task-8tfa	repeat-fpzi#4	21279617	BLIND	6293680		complete			computer	Desktop or Laptop	Mac OS 10.15.7	Safari 15.3	1440x900	1440x724		test items	12	over 18	Spreadsheet1	Spreadsheet1	4	10	1	Screen 1	Zone7	continue_button	94135					0	1	0					1	test items	the lamp
33	1649824163737	13/04/2022 04:29:23	1649824163631	-4	13/04/2022 00:29:23	36547	27	task-8tfa	repeat-fpzi#4	21279617	BLIND	6293680		complete			computer	Desktop or Laptop	Mac OS 10.15.7	Safari 15.3	1440x900	1440x724		test items	12	over 18	Spreadsheet1	Spreadsheet1	16	11	1	Screen 1	Zone3	response_dropdown	16268			lu		0	1	0					1	test items	the chair
34	1649824163854	13/04/2022 04:29:23	1649824163633	-4	13/04/2022 00:29:23	36547	27	task-8tfa	repeat-fpzi#4	21279617	BLIND	6293680		complete			computer	Desktop or Laptop	Mac OS 10.15.7	Safari 15.3	1440x900	1440x724		test items	12	over 18	Spreadsheet1	Spreadsheet1	16	11	1	Screen 1	Zone4	response_text_entry	16268		Screen End	astaga		0	1	0					1	test items	the chair
35	1649824163854	13/04/2022 04:29:23	1649824163633	-4	13/04/2022 00:29:23	36547	27	task-8tfa	repeat-fpzi#4	21279617	BLIND	6293680		complete			computer	Desktop or Laptop	Mac OS 10.15.7	Safari 15.3	1440x900	1440x724		test items	12	over 18	Spreadsheet1	Spreadsheet1	16	11	1	Screen 1	Zone7	continue_button	16268					0	1	0					1	test items	the chair
36	1649824179223	13/04/2022 04:29:39	1649824179119	-4	13/04/2022 00:29:39	36547	27	task-8tfa	repeat-fpzi#4	21279617	BLIND	6293680		complete			computer	Desktop or Laptop	Mac OS 10.15.7	Safari 15.3	1440x900	1440x724		test items	12	over 18	Spreadsheet1	Spreadsheet1	29	12	1	Screen 1	Zone3	response_dropdown	15474			mo		0	1	0					1	test items	the marker
37	1649824179410	13/04/2022 04:29:39	1649824179121	-4	13/04/2022 00:29:39	36547	27	task-8tfa	repeat-fpzi#4	21279617	BLIND	6293680		complete			computer	Desktop or Laptop	Mac OS 10.15.7	Safari 15.3	1440x900	1440x724		test items	12	over 18	Spreadsheet1	Spreadsheet1	29	12	1	Screen 1	Zone4	response_text_entry	15474		Screen End	slushre		1	0	0					1	test items	the marker
38	1649824179410	13/04/2022 04:29:39	1649824179121	-4	13/04/2022 00:29:39	36547	27	task-8tfa	repeat-fpzi#4	21279617	BLIND	6293680		complete			computer	Desktop or Laptop	Mac OS 10.15.7	Safari 15.3	1440x900	1440x724		test items	12	over 18	Spreadsheet1	Spreadsheet1	29	12	1	Screen 1	Zone7	continue_button	15474					0	1	0					1	test items	the marker
39	1649824190938	13/04/2022 04:29:50	1649824190681	-4	13/04/2022 00:29:50	36547	27	task-8tfa	repeat-fpzi#4	21279617	BLIND	6293680		complete			computer	Desktop or Laptop	Mac OS 10.15.7	Safari 15.3	1440x900	1440x724		test items	12	over 18	Spreadsheet1	Spreadsheet1	17	13	1	Screen 1	Zone3	response_dropdown	11545			zi		0	1	0					1	test items	the apple
40	1649824191093	13/04/2022 04:29:51	1649824190682	-4	13/04/2022 00:29:50	36547	27	task-8tfa	repeat-fpzi#4	21279617	BLIND	6293680		complete			computer	Desktop or Laptop	Mac OS 10.15.7	Safari 15.3	1440x900	1440x724		test items	12	over 18	Spreadsheet1	Spreadsheet1	17	13	1	Screen 1	Zone4	response_text_entry	11545		Screen End	neyn		0	1	0					1	test items	the apple
41	1649824191093	13/04/2022 04:29:51	1649824190683	-4	13/04/2022 00:29:50	36547	27	task-8tfa	repeat-fpzi#4	21279617	BLIND	6293680		complete			computer	Desktop or Laptop	Mac OS 10.15.7	Safari 15.3	1440x900	1440x724		test items	12	over 18	Spreadsheet1	Spreadsheet1	17	13	1	Screen 1	Zone7	continue_button	11545					0	1	0					1	test items	the apple
42	1649824214164	13/04/2022 04:30:14	1649824214048	-4	13/04/2022 00:30:14	36547	27	task-8tfa	repeat-fpzi#4	21279617	BLIND	6293680		complete			computer	Desktop or Laptop	Mac OS 10.15.7	Safari 15.3	1440x900	1440x724		test items	12	over 18	Spreadsheet1	Spreadsheet1	9	14	1	Screen 1	Zone3	response_dropdown	23355			lu		0	1	0					1	test items	the broccoli
43	1649824214277	13/04/2022 04:30:14	1649824214050	-4	13/04/2022 00:30:14	36547	27	task-8tfa	repeat-fpzi#4	21279617	BLIND	6293680		complete			computer	Desktop or Laptop	Mac OS 10.15.7	Safari 15.3	1440x900	1440x724		test items	12	over 18	Spreadsheet1	Spreadsheet1	9	14	1	Screen 1	Zone4	response_text_entry	23355		Screen End	butoshre		0	1	0					1	test items	the broccoli
44	1649824214277	13/04/2022 04:30:14	1649824214050	-4	13/04/2022 00:30:14	36547	27	task-8tfa	repeat-fpzi#4	21279617	BLIND	6293680		complete			computer	Desktop or Laptop	Mac OS 10.15.7	Safari 15.3	1440x900	1440x724		test items	12	over 18	Spreadsheet1	Spreadsheet1	9	14	1	Screen 1	Zone7	continue_button	23355					0	1	0					1	test items	the broccoli
45	1649824229667	13/04/2022 04:30:29	1649824229535	-4	13/04/2022 00:30:29	36547	27	task-8tfa	repeat-fpzi#4	21279617	BLIND	6293680		complete			computer	Desktop or Laptop	Mac OS 10.15.7	Safari 15.3	1440x900	1440x724		test items	12	over 18	Spreadsheet1	Spreadsheet1	20	15	1	Screen 1	Zone3	response_dropdown	15473			mo		0	1	0					1	test items	the cake
46	1649824229793	13/04/2022 04:30:29	1649824229538	-4	13/04/2022 00:30:29	36547	27	task-8tfa	repeat-fpzi#4	21279617	BLIND	6293680		complete			computer	Desktop or Laptop	Mac OS 10.15.7	Safari 15.3	1440x900	1440x724		test items	12	over 18	Spreadsheet1	Spreadsheet1	20	15	1	Screen 1	Zone4	response_text_entry	15473		Screen End	asei		1	0	0					1	test items	the cake
47	1649824229793	13/04/2022 04:30:29	1649824229538	-4	13/04/2022 00:30:29	36547	27	task-8tfa	repeat-fpzi#4	21279617	BLIND	6293680		complete			computer	Desktop or Laptop	Mac OS 10.15.7	Safari 15.3	1440x900	1440x724		test items	12	over 18	Spreadsheet1	Spreadsheet1	20	15	1	Screen 1	Zone7	continue_button	15473					0	1	0					1	test items	the cake
48	1649824238234	13/04/2022 04:30:38	1649824238130	-4	13/04/2022 00:30:38	36547	27	task-8tfa	repeat-fpzi#4	21279617	BLIND	6293680		complete			computer	Desktop or Laptop	Mac OS 10.15.7	Safari 15.3	1440x900	1440x724		test items	12	over 18	Spreadsheet1	Spreadsheet1	21	16	1	Screen 1	Zone3	response_dropdown	8575			zi		0	1	0					1	test items	the frog
49	1649824238397	13/04/2022 04:30:38	1649824238132	-4	13/04/2022 00:30:38	36547	27	task-8tfa	repeat-fpzi#4	21279617	BLIND	6293680		complete			computer	Desktop or Laptop	Mac OS 10.15.7	Safari 15.3	1440x900	1440x724		test items	12	over 18	Spreadsheet1	Spreadsheet1	21	16	1	Screen 1	Zone4	response_text_entry	8575		Screen End	guyter		0	1	0					1	test items	the frog
50	1649824238397	13/04/2022 04:30:38	1649824238132	-4	13/04/2022 00:30:38	36547	27	task-8tfa	repeat-fpzi#4	21279617	BLIND	6293680		complete			computer	Desktop or Laptop	Mac OS 10.15.7	Safari 15.3	1440x900	1440x724		test items	12	over 18	Spreadsheet1	Spreadsheet1	21	16	1	Screen 1	Zone7	continue_button	8575					0	1	0					1	test items	the frog
51	1649824257029	13/04/2022 04:30:57	1649824256883	-4	13/04/2022 00:30:56	36547	27	task-8tfa	repeat-fpzi#4	21279617	BLIND	6293680		complete			computer	Desktop or Laptop	Mac OS 10.15.7	Safari 15.3	1440x900	1440x724		test items	12	over 18	Spreadsheet1	Spreadsheet1	30	17	1	Screen 1	Zone3	response_dropdown	18740			mo		0	1	0					1	test items	the shark
52	1649824257269	13/04/2022 04:30:57	1649824256886	-4	13/04/2022 00:30:56	36547	27	task-8tfa	repeat-fpzi#4	21279617	BLIND	6293680		complete			computer	Desktop or Laptop	Mac OS 10.15.7	Safari 15.3	1440x900	1440x724		test items	12	over 18	Spreadsheet1	Spreadsheet1	30	17	1	Screen 1	Zone4	response_text_entry	18740		Screen End	jiklaf		1	0	0					1	test items	the shark
53	1649824257269	13/04/2022 04:30:57	1649824256886	-4	13/04/2022 00:30:56	36547	27	task-8tfa	repeat-fpzi#4	21279617	BLIND	6293680		complete			computer	Desktop or Laptop	Mac OS 10.15.7	Safari 15.3	1440x900	1440x724		test items	12	over 18	Spreadsheet1	Spreadsheet1	30	17	1	Screen 1	Zone7	continue_button	18740					0	1	0					1	test items	the shark
54	1649824278890	13/04/2022 04:31:18	1649824278730	-4	13/04/2022 00:31:18	36547	27	task-8tfa	repeat-fpzi#4	21279617	BLIND	6293680		complete			computer	Desktop or Laptop	Mac OS 10.15.7	Safari 15.3	1440x900	1440x724		test items	12	over 18	Spreadsheet1	Spreadsheet1	26	18	1	Screen 1	Zone3	response_dropdown	21829			lu		0	1	0					1	test items	the bench
55	1649824279046	13/04/2022 04:31:19	1649824278732	-4	13/04/2022 00:31:18	36547	27	task-8tfa	repeat-fpzi#4	21279617	BLIND	6293680		complete			computer	Desktop or Laptop	Mac OS 10.15.7	Safari 15.3	1440x900	1440x724		test items	12	over 18	Spreadsheet1	Spreadsheet1	26	18	1	Screen 1	Zone4	response_text_entry	21829		Screen End	gruperv		0	1	0					1	test items	the bench
56	1649824279046	13/04/2022 04:31:19	1649824278732	-4	13/04/2022 00:31:18	36547	27	task-8tfa	repeat-fpzi#4	21279617	BLIND	6293680		complete			computer	Desktop or Laptop	Mac OS 10.15.7	Safari 15.3	1440x900	1440x724		test items	12	over 18	Spreadsheet1	Spreadsheet1	26	18	1	Screen 1	Zone7	continue_button	21829					0	1	0					1	test items	the bench
57	1649824293229	13/04/2022 04:31:33	1649824293114	-4	13/04/2022 00:31:33	36547	27	task-8tfa	repeat-fpzi#4	21279617	BLIND	6293680		complete			computer	Desktop or Laptop	Mac OS 10.15.7	Safari 15.3	1440x900	1440x724		test items	12	over 18	Spreadsheet1	Spreadsheet1	31	19	1	Screen 1	Zone3	response_dropdown	14368			zi		0	1	0					1	test items	the couch
58	1649824293367	13/04/2022 04:31:33	1649824293115	-4	13/04/2022 00:31:33	36547	27	task-8tfa	repeat-fpzi#4	21279617	BLIND	6293680		complete			computer	Desktop or Laptop	Mac OS 10.15.7	Safari 15.3	1440x900	1440x724		test items	12	over 18	Spreadsheet1	Spreadsheet1	31	19	1	Screen 1	Zone4	response_text_entry	14368		Screen End	kembof		0	1	0					1	test items	the couch
59	1649824293367	13/04/2022 04:31:33	1649824293115	-4	13/04/2022 00:31:33	36547	27	task-8tfa	repeat-fpzi#4	21279617	BLIND	6293680		complete			computer	Desktop or Laptop	Mac OS 10.15.7	Safari 15.3	1440x900	1440x724		test items	12	over 18	Spreadsheet1	Spreadsheet1	31	19	1	Screen 1	Zone7	continue_button	14368					0	1	0					1	test items	the couch
60	1649824321640	13/04/2022 04:32:01	1649824321515	-4	13/04/2022 00:32:01	36547	27	task-8tfa	repeat-fpzi#4	21279617	BLIND	6293680		complete			computer	Desktop or Laptop	Mac OS 10.15.7	Safari 15.3	1440x900	1440x724		test items	12	over 18	Spreadsheet1	Spreadsheet1	11	20	1	Screen 1	Zone3	response_dropdown	28403			lu		0	1	0					1	test items	the ship
61	1649824321912	13/04/2022 04:32:01	1649824321517	-4	13/04/2022 00:32:01	36547	27	task-8tfa	repeat-fpzi#4	21279617	BLIND	6293680		complete			computer	Desktop or Laptop	Mac OS 10.15.7	Safari 15.3	1440x900	1440x724		test items	12	over 18	Spreadsheet1	Spreadsheet1	11	20	1	Screen 1	Zone4	response_text_entry	28403		Screen End	grupswek		0	1	0					1	test items	the ship
62	1649824321912	13/04/2022 04:32:01	1649824321517	-4	13/04/2022 00:32:01	36547	27	task-8tfa	repeat-fpzi#4	21279617	BLIND	6293680		complete			computer	Desktop or Laptop	Mac OS 10.15.7	Safari 15.3	1440x900	1440x724		test items	12	over 18	Spreadsheet1	Spreadsheet1	11	20	1	Screen 1	Zone7	continue_button	28403					0	1	0					1	test items	the ship
63	1649824328683	13/04/2022 04:32:08	1649824328377	-4	13/04/2022 00:32:08	36547	27	task-8tfa	repeat-fpzi#4	21279617	BLIND	6293680		complete			computer	Desktop or Laptop	Mac OS 10.15.7	Safari 15.3	1440x900	1440x724		test items	12	over 18	Spreadsheet1	Spreadsheet1	23	21	1	Screen 1	Zone3	response_dropdown	6849			mo		0	1	0					1	test items	the burger
64	1649824328825	13/04/2022 04:32:08	1649824328378	-4	13/04/2022 00:32:08	36547	27	task-8tfa	repeat-fpzi#4	21279617	BLIND	6293680		complete			computer	Desktop or Laptop	Mac OS 10.15.7	Safari 15.3	1440x900	1440x724		test items	12	over 18	Spreadsheet1	Spreadsheet1	23	21	1	Screen 1	Zone4	response_text_entry	6849		Screen End	mayb		1	0	0					1	test items	the burger
65	1649824328825	13/04/2022 04:32:08	1649824328378	-4	13/04/2022 00:32:08	36547	27	task-8tfa	repeat-fpzi#4	21279617	BLIND	6293680		complete			computer	Desktop or Laptop	Mac OS 10.15.7	Safari 15.3	1440x900	1440x724		test items	12	over 18	Spreadsheet1	Spreadsheet1	23	21	1	Screen 1	Zone7	continue_button	6849					0	1	0					1	test items	the burger
66	1649824345541	13/04/2022 04:32:25	1649824345404	-4	13/04/2022 00:32:25	36547	27	task-8tfa	repeat-fpzi#4	21279617	BLIND	6293680		complete			computer	Desktop or Laptop	Mac OS 10.15.7	Safari 15.3	1440x900	1440x724		test items	12	over 18	Spreadsheet1	Spreadsheet1	10	22	1	Screen 1	Zone3	response_dropdown	17020			zi		0	1	0					1	test items	the pot
67	1649824345663	13/04/2022 04:32:25	1649824345406	-4	13/04/2022 00:32:25	36547	27	task-8tfa	repeat-fpzi#4	21279617	BLIND	6293680		complete			computer	Desktop or Laptop	Mac OS 10.15.7	Safari 15.3	1440x900	1440x724		test items	12	over 18	Spreadsheet1	Spreadsheet1	10	22	1	Screen 1	Zone4	response_text_entry	17020		Screen End	pasulpei		0	1	0					1	test items	the pot
68	1649824345663	13/04/2022 04:32:25	1649824345406	-4	13/04/2022 00:32:25	36547	27	task-8tfa	repeat-fpzi#4	21279617	BLIND	6293680		complete			computer	Desktop or Laptop	Mac OS 10.15.7	Safari 15.3	1440x900	1440x724		test items	12	over 18	Spreadsheet1	Spreadsheet1	10	22	1	Screen 1	Zone7	continue_button	17020					0	1	0					1	test items	the pot
69	1649824357831	13/04/2022 04:32:37	1649824357687	-4	13/04/2022 00:32:37	36547	27	task-8tfa	repeat-fpzi#4	21279617	BLIND	6293680		complete			computer	Desktop or Laptop	Mac OS 10.15.7	Safari 15.3	1440x900	1440x724		test items	12	over 18	Spreadsheet1	Spreadsheet1	22	23	1	Screen 1	Zone3	response_dropdown	12270			mo		0	1	0					1	test items	the bacon
70	1649824357956	13/04/2022 04:32:37	1649824357689	-4	13/04/2022 00:32:37	36547	27	task-8tfa	repeat-fpzi#4	21279617	BLIND	6293680		complete			computer	Desktop or Laptop	Mac OS 10.15.7	Safari 15.3	1440x900	1440x724		test items	12	over 18	Spreadsheet1	Spreadsheet1	22	23	1	Screen 1	Zone4	response_text_entry	12270		Screen End	neyn		0	1	0					1	test items	the bacon
71	1649824357956	13/04/2022 04:32:37	1649824357689	-4	13/04/2022 00:32:37	36547	27	task-8tfa	repeat-fpzi#4	21279617	BLIND	6293680		complete			computer	Desktop or Laptop	Mac OS 10.15.7	Safari 15.3	1440x900	1440x724		test items	12	over 18	Spreadsheet1	Spreadsheet1	22	23	1	Screen 1	Zone7	continue_button	12270					0	1	0					1	test items	the bacon
72	1649824412563	13/04/2022 04:33:32	1649824412417	-4	13/04/2022 00:33:32	36547	27	task-8tfa	repeat-fpzi#4	21279617	BLIND	6293680		complete			computer	Desktop or Laptop	Mac OS 10.15.7	Safari 15.3	1440x900	1440x724		test items	12	over 18	Spreadsheet1	Spreadsheet1	12	24	1	Screen 1	Zone3	response_dropdown	54716			lu		0	1	0					1	test items	the deer
73	1649824412686	13/04/2022 04:33:32	1649824412418	-4	13/04/2022 00:33:32	36547	27	task-8tfa	repeat-fpzi#4	21279617	BLIND	6293680		complete			computer	Desktop or Laptop	Mac OS 10.15.7	Safari 15.3	1440x900	1440x724		test items	12	over 18	Spreadsheet1	Spreadsheet1	12	24	1	Screen 1	Zone4	response_text_entry	54716		Screen End	kembof		0	1	0					1	test items	the deer
74	1649824412686	13/04/2022 04:33:32	1649824412418	-4	13/04/2022 00:33:32	36547	27	task-8tfa	repeat-fpzi#4	21279617	BLIND	6293680		complete			computer	Desktop or Laptop	Mac OS 10.15.7	Safari 15.3	1440x900	1440x724		test items	12	over 18	Spreadsheet1	Spreadsheet1	12	24	1	Screen 1	Zone7	continue_button	54716					0	1	0					1	test items	the deer
75	1649824420462	13/04/2022 04:33:40	1649824420301	-4	13/04/2022 00:33:40	36547	27	task-8tfa	repeat-fpzi#4	21279617	BLIND	6293680		complete			computer	Desktop or Laptop	Mac OS 10.15.7	Safari 15.3	1440x900	1440x724		test items	12	over 18	Spreadsheet1	Spreadsheet1	15	25	1	Screen 1	Zone3	response_dropdown	7871			zi		0	1	0					1	test items	the bus
76	1649824420587	13/04/2022 04:33:40	1649824420303	-4	13/04/2022 00:33:40	36547	27	task-8tfa	repeat-fpzi#4	21279617	BLIND	6293680		complete			computer	Desktop or Laptop	Mac OS 10.15.7	Safari 15.3	1440x900	1440x724		test items	12	over 18	Spreadsheet1	Spreadsheet1	15	25	1	Screen 1	Zone4	response_text_entry	7871		Screen End	arotep		0	1	0					1	test items	the bus
77	1649824420587	13/04/2022 04:33:40	1649824420303	-4	13/04/2022 00:33:40	36547	27	task-8tfa	repeat-fpzi#4	21279617	BLIND	6293680		complete			computer	Desktop or Laptop	Mac OS 10.15.7	Safari 15.3	1440x900	1440x724		test items	12	over 18	Spreadsheet1	Spreadsheet1	15	25	1	Screen 1	Zone7	continue_button	7871					0	1	0					1	test items	the bus
78	1649824429684	13/04/2022 04:33:49	1649824429537	-4	13/04/2022 00:33:49	36547	27	task-8tfa	repeat-fpzi#4	21279617	BLIND	6293680		complete			computer	Desktop or Laptop	Mac OS 10.15.7	Safari 15.3	1440x900	1440x724		test items	12	over 18	Spreadsheet1	Spreadsheet1	6	26	1	Screen 1	Zone3	response_dropdown	9222			zi		0	1	0					1	test items	the salmon
79	1649824429895	13/04/2022 04:33:49	1649824429540	-4	13/04/2022 00:33:49	36547	27	task-8tfa	repeat-fpzi#4	21279617	BLIND	6293680		complete			computer	Desktop or Laptop	Mac OS 10.15.7	Safari 15.3	1440x900	1440x724		test items	12	over 18	Spreadsheet1	Spreadsheet1	6	26	1	Screen 1	Zone4	response_text_entry	9222		Screen End	gusulter		0	1	0					1	test items	the salmon
80	1649824429895	13/04/2022 04:33:49	1649824429540	-4	13/04/2022 00:33:49	36547	27	task-8tfa	repeat-fpzi#4	21279617	BLIND	6293680		complete			computer	Desktop or Laptop	Mac OS 10.15.7	Safari 15.3	1440x900	1440x724		test items	12	over 18	Spreadsheet1	Spreadsheet1	6	26	1	Screen 1	Zone7	continue_button	9222					0	1	0					1	test items	the salmon
81	1649824441653	13/04/2022 04:34:01	1649824441516	-4	13/04/2022 00:34:01	36547	27	task-8tfa	repeat-fpzi#4	21279617	BLIND	6293680		complete			computer	Desktop or Laptop	Mac OS 10.15.7	Safari 15.3	1440x900	1440x724		test items	12	over 18	Spreadsheet1	Spreadsheet1	14	27	1	Screen 1	Zone3	response_dropdown	11962			zi		0	1	0					1	test items	the chipmunks
82	1649824441813	13/04/2022 04:34:01	1649824441518	-4	13/04/2022 00:34:01	36547	27	task-8tfa	repeat-fpzi#4	21279617	BLIND	6293680		complete			computer	Desktop or Laptop	Mac OS 10.15.7	Safari 15.3	1440x900	1440x724		test items	12	over 18	Spreadsheet1	Spreadsheet1	14	27	1	Screen 1	Zone4	response_text_entry	11962		Screen End	grupble		0	1	0					1	test items	the chipmunks
83	1649824441813	13/04/2022 04:34:01	1649824441518	-4	13/04/2022 00:34:01	36547	27	task-8tfa	repeat-fpzi#4	21279617	BLIND	6293680		complete			computer	Desktop or Laptop	Mac OS 10.15.7	Safari 15.3	1440x900	1440x724		test items	12	over 18	Spreadsheet1	Spreadsheet1	14	27	1	Screen 1	Zone7	continue_button	11962					0	1	0					1	test items	the chipmunks
84	1649824453447	13/04/2022 04:34:13	1649824453299	-4	13/04/2022 00:34:13	36547	27	task-8tfa	repeat-fpzi#4	21279617	BLIND	6293680		complete			computer	Desktop or Laptop	Mac OS 10.15.7	Safari 15.3	1440x900	1440x724		test items	12	over 18	Spreadsheet1	Spreadsheet1	24	28	1	Screen 1	Zone3	response_dropdown	11768			lu		0	1	0					1	test items	the trash can
85	1649824453572	13/04/2022 04:34:13	1649824453301	-4	13/04/2022 00:34:13	36547	27	task-8tfa	repeat-fpzi#4	21279617	BLIND	6293680		complete			computer	Desktop or Laptop	Mac OS 10.15.7	Safari 15.3	1440x900	1440x724		test items	12	over 18	Spreadsheet1	Spreadsheet1	24	28	1	Screen 1	Zone4	response_text_entry	11768		Screen End	guyter		0	1	0					1	test items	the trash can
86	1649824453572	13/04/2022 04:34:13	1649824453301	-4	13/04/2022 00:34:13	36547	27	task-8tfa	repeat-fpzi#4	21279617	BLIND	6293680		complete			computer	Desktop or Laptop	Mac OS 10.15.7	Safari 15.3	1440x900	1440x724		test items	12	over 18	Spreadsheet1	Spreadsheet1	24	28	1	Screen 1	Zone7	continue_button	11768					0	1	0					1	test items	the trash can
87	1649824461351	13/04/2022 04:34:21	1649824461215	-4	13/04/2022 00:34:21	36547	27	task-8tfa	repeat-fpzi#4	21279617	BLIND	6293680		complete			computer	Desktop or Laptop	Mac OS 10.15.7	Safari 15.3	1440x900	1440x724		test items	12	over 18	Spreadsheet1	Spreadsheet1	13	29	1	Screen 1	Zone3	response_dropdown	7905			zi		0	1	0					1	test items	the pen
88	1649824461523	13/04/2022 04:34:21	1649824461217	-4	13/04/2022 00:34:21	36547	27	task-8tfa	repeat-fpzi#4	21279617	BLIND	6293680		complete			computer	Desktop or Laptop	Mac OS 10.15.7	Safari 15.3	1440x900	1440x724		test items	12	over 18	Spreadsheet1	Spreadsheet1	13	29	1	Screen 1	Zone4	response_text_entry	7905		Screen End	alir		1	0	0					1	test items	the pen
89	1649824461523	13/04/2022 04:34:21	1649824461217	-4	13/04/2022 00:34:21	36547	27	task-8tfa	repeat-fpzi#4	21279617	BLIND	6293680		complete			computer	Desktop or Laptop	Mac OS 10.15.7	Safari 15.3	1440x900	1440x724		test items	12	over 18	Spreadsheet1	Spreadsheet1	13	29	1	Screen 1	Zone7	continue_button	7905					0	1	0					1	test items	the pen
90	1649824467110	13/04/2022 04:34:27	1649824466968	-4	13/04/2022 00:34:26	36547	27	task-8tfa	repeat-fpzi#4	21279617	BLIND	6293680		complete			computer	Desktop or Laptop	Mac OS 10.15.7	Safari 15.3	1440x900	1440x724		test items	12	over 18	Spreadsheet1	Spreadsheet1	3	30	1	Screen 1	Zone3	response_dropdown	5744			zi		0	1	0					1	test items	the table
91	1649824467273	13/04/2022 04:34:27	1649824466971	-4	13/04/2022 00:34:26	36547	27	task-8tfa	repeat-fpzi#4	21279617	BLIND	6293680		complete			computer	Desktop or Laptop	Mac OS 10.15.7	Safari 15.3	1440x900	1440x724		test items	12	over 18	Spreadsheet1	Spreadsheet1	3	30	1	Screen 1	Zone4	response_text_entry	5744		Screen End	astaga		0	1	0					1	test items	the table
92	1649824467273	13/04/2022 04:34:27	1649824466971	-4	13/04/2022 00:34:26	36547	27	task-8tfa	repeat-fpzi#4	21279617	BLIND	6293680		complete			computer	Desktop or Laptop	Mac OS 10.15.7	Safari 15.3	1440x900	1440x724		test items	12	over 18	Spreadsheet1	Spreadsheet1	3	30	1	Screen 1	Zone7	continue_button	5744					0	1	0					1	test items	the table
93	1649824471363	13/04/2022 04:34:31	1649824471218	-4	13/04/2022 00:34:31	36547	27	task-8tfa	repeat-fpzi#4	21279617	BLIND	6293680		complete			computer	Desktop or Laptop	Mac OS 10.15.7	Safari 15.3	1440x900	1440x724		test items	12	over 18	Spreadsheet1	Spreadsheet1	32	1	1	Screen 1	Zone2	continue_button	4241					0	1	0						results
94	1649824471484	13/04/2022 04:34:31	1649824471222	-4	13/04/2022 00:34:31	36547	27	task-8tfa	repeat-fpzi#4	21279617	BLIND	6293680		complete			computer	Desktop or Laptop	Mac OS 10.15.7	Safari 15.3	1440x900	1440x724		test items	12	over 18	Spreadsheet1			END TASK					733906					0	1	0
1	1649697995290	2022-11-04 17:26:35	1649697994924	-4	2022-11-04 13:26:34	36547	27	task-8tfa	repeat-fpzi#4	21247578	BLIND	6280998		complete			computer	Desktop or Laptop	Mac OS 10.15.7	Safari 14.1.2	1440x900	1440x820		test items	12	over 18	Spreadsheet1			BEGIN TASK										0	1	0
2	1649698000135	2022-11-04 17:26:40	1649697999776	-4	2022-11-04 13:26:39	36547	27	task-8tfa	repeat-fpzi#4	21247578	BLIND	6280998		complete			computer	Desktop or Laptop	Mac OS 10.15.7	Safari 14.1.2	1440x900	1440x820		test items	12	over 18	Spreadsheet1	Spreadsheet1	1	1	1	Screen 1	advancementZone	continue_button	4821					0	1	0						instructions	For the following items, translate the given phrase on the bottom left by selecting the appropriate word for "the" from the drop-down menu and then use the word bank to fill in the blank for the correct translation.
3	1649698032394	2022-11-04 17:27:12	1649698032073	-4	2022-11-04 13:27:12	36547	27	task-8tfa	repeat-fpzi#4	21247578	BLIND	6280998		complete			computer	Desktop or Laptop	Mac OS 10.15.7	Safari 14.1.2	1440x900	1440x820		test items	12	over 18	Spreadsheet1	Spreadsheet1	26	1	1	Screen 1	Zone3	response_dropdown	32272			lu		0	1	0					1	test items	the bench
4	1649698032530	2022-11-04 17:27:12	1649698032075	-4	2022-11-04 13:27:12	36547	27	task-8tfa	repeat-fpzi#4	21247578	BLIND	6280998		complete			computer	Desktop or Laptop	Mac OS 10.15.7	Safari 14.1.2	1440x900	1440x820		test items	12	over 18	Spreadsheet1	Spreadsheet1	26	1	1	Screen 1	Zone4	response_text_entry	32272		Screen End	nandef		0	1	0					1	test items	the bench
5	1649698032530	2022-11-04 17:27:12	1649698032076	-4	2022-11-04 13:27:12	36547	27	task-8tfa	repeat-fpzi#4	21247578	BLIND	6280998		complete			computer	Desktop or Laptop	Mac OS 10.15.7	Safari 14.1.2	1440x900	1440x820		test items	12	over 18	Spreadsheet1	Spreadsheet1	26	1	1	Screen 1	Zone7	continue_button	32272					0	1	0					1	test items	the bench
6	1649698051290	2022-11-04 17:27:31	1649698050954	-4	2022-11-04 13:27:30	36547	27	task-8tfa	repeat-fpzi#4	21247578	BLIND	6280998		complete			computer	Desktop or Laptop	Mac OS 10.15.7	Safari 14.1.2	1440x900	1440x820		test items	12	over 18	Spreadsheet1	Spreadsheet1	27	2	1	Screen 1	Zone3	response_dropdown	18857			mo		0	1	0					1	test items	the car
7	1649698051409	2022-11-04 17:27:31	1649698050955	-4	2022-11-04 13:27:30	36547	27	task-8tfa	repeat-fpzi#4	21247578	BLIND	6280998		complete			computer	Desktop or Laptop	Mac OS 10.15.7	Safari 14.1.2	1440x900	1440x820		test items	12	over 18	Spreadsheet1	Spreadsheet1	27	2	1	Screen 1	Zone4	response_text_entry	18857		Screen End	kembof		0	1	0					1	test items	the car
8	1649698051409	2022-11-04 17:27:31	1649698050955	-4	2022-11-04 13:27:30	36547	27	task-8tfa	repeat-fpzi#4	21247578	BLIND	6280998		complete			computer	Desktop or Laptop	Mac OS 10.15.7	Safari 14.1.2	1440x900	1440x820		test items	12	over 18	Spreadsheet1	Spreadsheet1	27	2	1	Screen 1	Zone7	continue_button	18857					0	1	0					1	test items	the car
9	1649698063352	2022-11-04 17:27:43	1649698063010	-4	2022-11-04 13:27:43	36547	27	task-8tfa	repeat-fpzi#4	21247578	BLIND	6280998		complete			computer	Desktop or Laptop	Mac OS 10.15.7	Safari 14.1.2	1440x900	1440x820		test items	12	over 18	Spreadsheet1	Spreadsheet1	13	3	1	Screen 1	Zone3	response_dropdown	12036			zi		0	1	0					1	test items	the pen
10	1649698063477	2022-11-04 17:27:43	1649698063011	-4	2022-11-04 13:27:43	36547	27	task-8tfa	repeat-fpzi#4	21247578	BLIND	6280998		complete			computer	Desktop or Laptop	Mac OS 10.15.7	Safari 14.1.2	1440x900	1440x820		test items	12	over 18	Spreadsheet1	Spreadsheet1	13	3	1	Screen 1	Zone4	response_text_entry	12036		Screen End	vref		0	1	0					1	test items	the pen
11	1649698063477	2022-11-04 17:27:43	1649698063011	-4	2022-11-04 13:27:43	36547	27	task-8tfa	repeat-fpzi#4	21247578	BLIND	6280998		complete			computer	Desktop or Laptop	Mac OS 10.15.7	Safari 14.1.2	1440x900	1440x820		test items	12	over 18	Spreadsheet1	Spreadsheet1	13	3	1	Screen 1	Zone7	continue_button	12036					0	1	0					1	test items	the pen
12	1649698104958	2022-11-04 17:28:24	1649698104635	-4	2022-11-04 13:28:24	36547	27	task-8tfa	repeat-fpzi#4	21247578	BLIND	6280998		complete			computer	Desktop or Laptop	Mac OS 10.15.7	Safari 14.1.2	1440x900	1440x820		test items	12	over 18	Spreadsheet1	Spreadsheet1	7	4	1	Screen 1	Zone3	response_dropdown	41604			zi		0	1	0					1	test items	the flower
13	1649698105073	2022-11-04 17:28:25	1649698104636	-4	2022-11-04 13:28:24	36547	27	task-8tfa	repeat-fpzi#4	21247578	BLIND	6280998		complete			computer	Desktop or Laptop	Mac OS 10.15.7	Safari 14.1.2	1440x900	1440x820		test items	12	over 18	Spreadsheet1	Spreadsheet1	7	4	1	Screen 1	Zone4	response_text_entry	41604		Screen End	grupaug		0	1	0					1	test items	the flower
14	1649698105073	2022-11-04 17:28:25	1649698104636	-4	2022-11-04 13:28:24	36547	27	task-8tfa	repeat-fpzi#4	21247578	BLIND	6280998		complete			computer	Desktop or Laptop	Mac OS 10.15.7	Safari 14.1.2	1440x900	1440x820		test items	12	over 18	Spreadsheet1	Spreadsheet1	7	4	1	Screen 1	Zone7	continue_button	41604					0	1	0					1	test items	the flower
15	1649698116546	2022-11-04 17:28:36	1649698116208	-4	2022-11-04 13:28:36	36547	27	task-8tfa	repeat-fpzi#4	21247578	BLIND	6280998		complete			computer	Desktop or Laptop	Mac OS 10.15.7	Safari 14.1.2	1440x900	1440x820		test items	12	over 18	Spreadsheet1	Spreadsheet1	4	5	1	Screen 1	Zone3	response_dropdown	11555			lu		0	1	0					1	test items	the lamp
16	1649698116671	2022-11-04 17:28:36	1649698116209	-4	2022-11-04 13:28:36	36547	27	task-8tfa	repeat-fpzi#4	21247578	BLIND	6280998		complete			computer	Desktop or Laptop	Mac OS 10.15.7	Safari 14.1.2	1440x900	1440x820		test items	12	over 18	Spreadsheet1	Spreadsheet1	4	5	1	Screen 1	Zone4	response_text_entry	11555		Screen End	alir		0	1	0					1	test items	the lamp
17	1649698116671	2022-11-04 17:28:36	1649698116210	-4	2022-11-04 13:28:36	36547	27	task-8tfa	repeat-fpzi#4	21247578	BLIND	6280998		complete			computer	Desktop or Laptop	Mac OS 10.15.7	Safari 14.1.2	1440x900	1440x820		test items	12	over 18	Spreadsheet1	Spreadsheet1	4	5	1	Screen 1	Zone7	continue_button	11555					0	1	0					1	test items	the lamp
18	1649698133140	2022-11-04 17:28:53	1649698132798	-4	2022-11-04 13:28:52	36547	27	task-8tfa	repeat-fpzi#4	21247578	BLIND	6280998		complete			computer	Desktop or Laptop	Mac OS 10.15.7	Safari 14.1.2	1440x900	1440x820		test items	12	over 18	Spreadsheet1	Spreadsheet1	23	6	1	Screen 1	Zone3	response_dropdown	16573			mo		0	1	0					1	test items	the burger
19	1649698133259	2022-11-04 17:28:53	1649698132799	-4	2022-11-04 13:28:52	36547	27	task-8tfa	repeat-fpzi#4	21247578	BLIND	6280998		complete			computer	Desktop or Laptop	Mac OS 10.15.7	Safari 14.1.2	1440x900	1440x820		test items	12	over 18	Spreadsheet1	Spreadsheet1	23	6	1	Screen 1	Zone4	response_text_entry	16573		Screen End	mayb		1	0	0					1	test items	the burger
20	1649698133259	2022-11-04 17:28:53	1649698132800	-4	2022-11-04 13:28:52	36547	27	task-8tfa	repeat-fpzi#4	21247578	BLIND	6280998		complete			computer	Desktop or Laptop	Mac OS 10.15.7	Safari 14.1.2	1440x900	1440x820		test items	12	over 18	Spreadsheet1	Spreadsheet1	23	6	1	Screen 1	Zone7	continue_button	16573					0	1	0					1	test items	the burger
21	1649698148015	2022-11-04 17:29:08	1649698147694	-4	2022-11-04 13:29:07	36547	27	task-8tfa	repeat-fpzi#4	21247578	BLIND	6280998		complete			computer	Desktop or Laptop	Mac OS 10.15.7	Safari 14.1.2	1440x900	1440x820		test items	12	over 18	Spreadsheet1	Spreadsheet1	10	7	1	Screen 1	Zone3	response_dropdown	14877			zi		0	1	0					1	test items	the pot
22	1649698148139	2022-11-04 17:29:08	1649698147695	-4	2022-11-04 13:29:07	36547	27	task-8tfa	repeat-fpzi#4	21247578	BLIND	6280998		complete			computer	Desktop or Laptop	Mac OS 10.15.7	Safari 14.1.2	1440x900	1440x820		test items	12	over 18	Spreadsheet1	Spreadsheet1	10	7	1	Screen 1	Zone4	response_text_entry	14877		Screen End	danydit		0	1	0					1	test items	the pot
23	1649698148139	2022-11-04 17:29:08	1649698147696	-4	2022-11-04 13:29:07	36547	27	task-8tfa	repeat-fpzi#4	21247578	BLIND	6280998		complete			computer	Desktop or Laptop	Mac OS 10.15.7	Safari 14.1.2	1440x900	1440x820		test items	12	over 18	Spreadsheet1	Spreadsheet1	10	7	1	Screen 1	Zone7	continue_button	14877					0	1	0					1	test items	the pot
24	1649698173796	2022-11-04 17:29:33	1649698173483	-4	2022-11-04 13:29:33	36547	27	task-8tfa	repeat-fpzi#4	21247578	BLIND	6280998		complete			computer	Desktop or Laptop	Mac OS 10.15.7	Safari 14.1.2	1440x900	1440x820		test items	12	over 18	Spreadsheet1	Spreadsheet1	29	8	1	Screen 1	Zone3	response_dropdown	25772			zi		0	1	0					1	test items	the marker
25	1649698173936	2022-11-04 17:29:33	1649698173485	-4	2022-11-04 13:29:33	36547	27	task-8tfa	repeat-fpzi#4	21247578	BLIND	6280998		complete			computer	Desktop or Laptop	Mac OS 10.15.7	Safari 14.1.2	1440x900	1440x820		test items	12	over 18	Spreadsheet1	Spreadsheet1	29	8	1	Screen 1	Zone4	response_text_entry	25772		Screen End	slushre		1	0	0					1	test items	the marker
26	1649698173936	2022-11-04 17:29:33	1649698173485	-4	2022-11-04 13:29:33	36547	27	task-8tfa	repeat-fpzi#4	21247578	BLIND	6280998		complete			computer	Desktop or Laptop	Mac OS 10.15.7	Safari 14.1.2	1440x900	1440x820		test items	12	over 18	Spreadsheet1	Spreadsheet1	29	8	1	Screen 1	Zone7	continue_button	25772					0	1	0					1	test items	the marker
27	1649698189335	2022-11-04 17:29:49	1649698189005	-4	2022-11-04 13:29:49	36547	27	task-8tfa	repeat-fpzi#4	21247578	BLIND	6280998		complete			computer	Desktop or Laptop	Mac OS 10.15.7	Safari 14.1.2	1440x900	1440x820		test items	12	over 18	Spreadsheet1	Spreadsheet1	30	9	1	Screen 1	Zone3	response_dropdown	15500			zi		0	1	0					1	test items	the shark
28	1649698189446	2022-11-04 17:29:49	1649698189006	-4	2022-11-04 13:29:49	36547	27	task-8tfa	repeat-fpzi#4	21247578	BLIND	6280998		complete			computer	Desktop or Laptop	Mac OS 10.15.7	Safari 14.1.2	1440x900	1440x820		test items	12	over 18	Spreadsheet1	Spreadsheet1	30	9	1	Screen 1	Zone4	response_text_entry	15500		Screen End	jiklaf		1	0	0					1	test items	the shark
29	1649698189446	2022-11-04 17:29:49	1649698189007	-4	2022-11-04 13:29:49	36547	27	task-8tfa	repeat-fpzi#4	21247578	BLIND	6280998		complete			computer	Desktop or Laptop	Mac OS 10.15.7	Safari 14.1.2	1440x900	1440x820		test items	12	over 18	Spreadsheet1	Spreadsheet1	30	9	1	Screen 1	Zone7	continue_button	15500					0	1	0					1	test items	the shark
30	1649698199599	2022-11-04 17:29:59	1649698199282	-4	2022-11-04 13:29:59	36547	27	task-8tfa	repeat-fpzi#4	21247578	BLIND	6280998		complete			computer	Desktop or Laptop	Mac OS 10.15.7	Safari 14.1.2	1440x900	1440x820		test items	12	over 18	Spreadsheet1	Spreadsheet1	8	10	1	Screen 1	Zone3	response_dropdown	10259			zi		0	1	0					1	test items	the train
31	1649698199724	2022-11-04 17:29:59	1649698199284	-4	2022-11-04 13:29:59	36547	27	task-8tfa	repeat-fpzi#4	21247578	BLIND	6280998		complete			computer	Desktop or Laptop	Mac OS 10.15.7	Safari 14.1.2	1440x900	1440x820		test items	12	over 18	Spreadsheet1	Spreadsheet1	8	10	1	Screen 1	Zone4	response_text_entry	10259		Screen End	astaga		1	0	0					1	test items	the train
32	1649698199724	2022-11-04 17:29:59	1649698199284	-4	2022-11-04 13:29:59	36547	27	task-8tfa	repeat-fpzi#4	21247578	BLIND	6280998		complete			computer	Desktop or Laptop	Mac OS 10.15.7	Safari 14.1.2	1440x900	1440x820		test items	12	over 18	Spreadsheet1	Spreadsheet1	8	10	1	Screen 1	Zone7	continue_button	10259					0	1	0					1	test items	the train
33	1649698212347	2022-11-04 17:30:12	1649698212037	-4	2022-11-04 13:30:12	36547	27	task-8tfa	repeat-fpzi#4	21247578	BLIND	6280998		complete			computer	Desktop or Laptop	Mac OS 10.15.7	Safari 14.1.2	1440x900	1440x820		test items	12	over 18	Spreadsheet1	Spreadsheet1	18	11	1	Screen 1	Zone3	response_dropdown	12739			lu		0	1	0					1	test items	the plane
34	1649698212457	2022-11-04 17:30:12	1649698212039	-4	2022-11-04 13:30:12	36547	27	task-8tfa	repeat-fpzi#4	21247578	BLIND	6280998		complete			computer	Desktop or Laptop	Mac OS 10.15.7	Safari 14.1.2	1440x900	1440x820		test items	12	over 18	Spreadsheet1	Spreadsheet1	18	11	1	Screen 1	Zone4	response_text_entry	12739		Screen End	pasulpei		0	1	0					1	test items	the plane
35	1649698212457	2022-11-04 17:30:12	1649698212039	-4	2022-11-04 13:30:12	36547	27	task-8tfa	repeat-fpzi#4	21247578	BLIND	6280998		complete			computer	Desktop or Laptop	Mac OS 10.15.7	Safari 14.1.2	1440x900	1440x820		test items	12	over 18	Spreadsheet1	Spreadsheet1	18	11	1	Screen 1	Zone7	continue_button	12739					0	1	0					1	test items	the plane
36	1649698222582	2022-11-04 17:30:22	1649698222254	-4	2022-11-04 13:30:22	36547	27	task-8tfa	repeat-fpzi#4	21247578	BLIND	6280998		complete			computer	Desktop or Laptop	Mac OS 10.15.7	Safari 14.1.2	1440x900	1440x820		test items	12	over 18	Spreadsheet1	Spreadsheet1	12	12	1	Screen 1	Zone3	response_dropdown	10200			mo		0	1	0					1	test items	the deer
37	1649698222690	2022-11-04 17:30:22	1649698222256	-4	2022-11-04 13:30:22	36547	27	task-8tfa	repeat-fpzi#4	21247578	BLIND	6280998		complete			computer	Desktop or Laptop	Mac OS 10.15.7	Safari 14.1.2	1440x900	1440x820		test items	12	over 18	Spreadsheet1	Spreadsheet1	12	12	1	Screen 1	Zone4	response_text_entry	10200		Screen End	arotep		0	1	0					1	test items	the deer
38	1649698222690	2022-11-04 17:30:22	1649698222256	-4	2022-11-04 13:30:22	36547	27	task-8tfa	repeat-fpzi#4	21247578	BLIND	6280998		complete			computer	Desktop or Laptop	Mac OS 10.15.7	Safari 14.1.2	1440x900	1440x820		test items	12	over 18	Spreadsheet1	Spreadsheet1	12	12	1	Screen 1	Zone7	continue_button	10200					0	1	0					1	test items	the deer
39	1649698239192	2022-11-04 17:30:39	1649698238873	-4	2022-11-04 13:30:38	36547	27	task-8tfa	repeat-fpzi#4	21247578	BLIND	6280998		complete			computer	Desktop or Laptop	Mac OS 10.15.7	Safari 14.1.2	1440x900	1440x820		test items	12	over 18	Spreadsheet1	Spreadsheet1	15	13	1	Screen 1	Zone3	response_dropdown	16602			mo		0	1	0					1	test items	the bus
40	1649698239311	2022-11-04 17:30:39	1649698238874	-4	2022-11-04 13:30:38	36547	27	task-8tfa	repeat-fpzi#4	21247578	BLIND	6280998		complete			computer	Desktop or Laptop	Mac OS 10.15.7	Safari 14.1.2	1440x900	1440x820		test items	12	over 18	Spreadsheet1	Spreadsheet1	15	13	1	Screen 1	Zone4	response_text_entry	16602		Screen End	alir		0	1	0					1	test items	the bus
41	1649698239311	2022-11-04 17:30:39	1649698238874	-4	2022-11-04 13:30:38	36547	27	task-8tfa	repeat-fpzi#4	21247578	BLIND	6280998		complete			computer	Desktop or Laptop	Mac OS 10.15.7	Safari 14.1.2	1440x900	1440x820		test items	12	over 18	Spreadsheet1	Spreadsheet1	15	13	1	Screen 1	Zone7	continue_button	16602					0	1	0					1	test items	the bus
42	1649698257077	2022-11-04 17:30:57	1649698256748	-4	2022-11-04 13:30:56	36547	27	task-8tfa	repeat-fpzi#4	21247578	BLIND	6280998		complete			computer	Desktop or Laptop	Mac OS 10.15.7	Safari 14.1.2	1440x900	1440x820		test items	12	over 18	Spreadsheet1	Spreadsheet1	19	14	1	Screen 1	Zone3	response_dropdown	17857			mo		0	1	0					1	test items	the zebra
43	1649698257196	2022-11-04 17:30:57	1649698256750	-4	2022-11-04 13:30:56	36547	27	task-8tfa	repeat-fpzi#4	21247578	BLIND	6280998		complete			computer	Desktop or Laptop	Mac OS 10.15.7	Safari 14.1.2	1440x900	1440x820		test items	12	over 18	Spreadsheet1	Spreadsheet1	19	14	1	Screen 1	Zone4	response_text_entry	17857		Screen End	kembof		0	1	0					1	test items	the zebra
44	1649698257196	2022-11-04 17:30:57	1649698256750	-4	2022-11-04 13:30:56	36547	27	task-8tfa	repeat-fpzi#4	21247578	BLIND	6280998		complete			computer	Desktop or Laptop	Mac OS 10.15.7	Safari 14.1.2	1440x900	1440x820		test items	12	over 18	Spreadsheet1	Spreadsheet1	19	14	1	Screen 1	Zone7	continue_button	17857					0	1	0					1	test items	the zebra
45	1649698275564	2022-11-04 17:31:15	1649698275232	-4	2022-11-04 13:31:15	36547	27	task-8tfa	repeat-fpzi#4	21247578	BLIND	6280998		complete			computer	Desktop or Laptop	Mac OS 10.15.7	Safari 14.1.2	1440x900	1440x820		test items	12	over 18	Spreadsheet1	Spreadsheet1	25	15	1	Screen 1	Zone3	response_dropdown	18465			mo		0	1	0					1	test items	the eraser
46	1649698275681	2022-11-04 17:31:15	1649698275234	-4	2022-11-04 13:31:15	36547	27	task-8tfa	repeat-fpzi#4	21247578	BLIND	6280998		complete			computer	Desktop or Laptop	Mac OS 10.15.7	Safari 14.1.2	1440x900	1440x820		test items	12	over 18	Spreadsheet1	Spreadsheet1	25	15	1	Screen 1	Zone4	response_text_entry	18465		Screen End	megleshere		0	1	0					1	test items	the eraser
47	1649698275681	2022-11-04 17:31:15	1649698275234	-4	2022-11-04 13:31:15	36547	27	task-8tfa	repeat-fpzi#4	21247578	BLIND	6280998		complete			computer	Desktop or Laptop	Mac OS 10.15.7	Safari 14.1.2	1440x900	1440x820		test items	12	over 18	Spreadsheet1	Spreadsheet1	25	15	1	Screen 1	Zone7	continue_button	18465					0	1	0					1	test items	the eraser
48	1649698283576	2022-11-04 17:31:23	1649698283258	-4	2022-11-04 13:31:23	36547	27	task-8tfa	repeat-fpzi#4	21247578	BLIND	6280998		complete			computer	Desktop or Laptop	Mac OS 10.15.7	Safari 14.1.2	1440x900	1440x820		test items	12	over 18	Spreadsheet1	Spreadsheet1	31	16	1	Screen 1	Zone3	response_dropdown	8006			zi		0	1	0					1	test items	the couch
49	1649698283690	2022-11-04 17:31:23	1649698283260	-4	2022-11-04 13:31:23	36547	27	task-8tfa	repeat-fpzi#4	21247578	BLIND	6280998		complete			computer	Desktop or Laptop	Mac OS 10.15.7	Safari 14.1.2	1440x900	1440x820		test items	12	over 18	Spreadsheet1	Spreadsheet1	31	16	1	Screen 1	Zone4	response_text_entry	8006		Screen End	womf		0	1	0					1	test items	the couch
50	1649698283690	2022-11-04 17:31:23	1649698283260	-4	2022-11-04 13:31:23	36547	27	task-8tfa	repeat-fpzi#4	21247578	BLIND	6280998		complete			computer	Desktop or Laptop	Mac OS 10.15.7	Safari 14.1.2	1440x900	1440x820		test items	12	over 18	Spreadsheet1	Spreadsheet1	31	16	1	Screen 1	Zone7	continue_button	8006					0	1	0					1	test items	the couch
51	1649698299557	2022-11-04 17:31:39	1649698299236	-4	2022-11-04 13:31:39	36547	27	task-8tfa	repeat-fpzi#4	21247578	BLIND	6280998		complete			computer	Desktop or Laptop	Mac OS 10.15.7	Safari 14.1.2	1440x900	1440x820		test items	12	over 18	Spreadsheet1	Spreadsheet1	6	17	1	Screen 1	Zone3	response_dropdown	15960			lu		0	1	0					1	test items	the salmon
52	1649698299666	2022-11-04 17:31:39	1649698299237	-4	2022-11-04 13:31:39	36547	27	task-8tfa	repeat-fpzi#4	21247578	BLIND	6280998		complete			computer	Desktop or Laptop	Mac OS 10.15.7	Safari 14.1.2	1440x900	1440x820		test items	12	over 18	Spreadsheet1	Spreadsheet1	6	17	1	Screen 1	Zone4	response_text_entry	15960		Screen End	kemypo		0	1	0					1	test items	the salmon
53	1649698299666	2022-11-04 17:31:39	1649698299238	-4	2022-11-04 13:31:39	36547	27	task-8tfa	repeat-fpzi#4	21247578	BLIND	6280998		complete			computer	Desktop or Laptop	Mac OS 10.15.7	Safari 14.1.2	1440x900	1440x820		test items	12	over 18	Spreadsheet1	Spreadsheet1	6	17	1	Screen 1	Zone7	continue_button	15960					0	1	0					1	test items	the salmon
54	1649698319621	2022-11-04 17:31:59	1649698319316	-4	2022-11-04 13:31:59	36547	27	task-8tfa	repeat-fpzi#4	21247578	BLIND	6280998		complete			computer	Desktop or Laptop	Mac OS 10.15.7	Safari 14.1.2	1440x900	1440x820		test items	12	over 18	Spreadsheet1	Spreadsheet1	2	18	1	Screen 1	Zone3	response_dropdown	20064			lu		0	1	0					1	test items	the raspberry
55	1649698319748	2022-11-04 17:31:59	1649698319318	-4	2022-11-04 13:31:59	36547	27	task-8tfa	repeat-fpzi#4	21247578	BLIND	6280998		complete			computer	Desktop or Laptop	Mac OS 10.15.7	Safari 14.1.2	1440x900	1440x820		test items	12	over 18	Spreadsheet1	Spreadsheet1	2	18	1	Screen 1	Zone4	response_text_entry	20064		Screen End	alir		0	1	0					1	test items	the raspberry
56	1649698319748	2022-11-04 17:31:59	1649698319318	-4	2022-11-04 13:31:59	36547	27	task-8tfa	repeat-fpzi#4	21247578	BLIND	6280998		complete			computer	Desktop or Laptop	Mac OS 10.15.7	Safari 14.1.2	1440x900	1440x820		test items	12	over 18	Spreadsheet1	Spreadsheet1	2	18	1	Screen 1	Zone7	continue_button	20064					0	1	0					1	test items	the raspberry
57	1649698332439	2022-11-04 17:32:12	1649698332126	-4	2022-11-04 13:32:12	36547	27	task-8tfa	repeat-fpzi#4	21247578	BLIND	6280998		complete			computer	Desktop or Laptop	Mac OS 10.15.7	Safari 14.1.2	1440x900	1440x820		test items	12	over 18	Spreadsheet1	Spreadsheet1	3	19	1	Screen 1	Zone3	response_dropdown	12793			lu		0	1	0					1	test items	the table
58	1649698332558	2022-11-04 17:32:12	1649698332127	-4	2022-11-04 13:32:12	36547	27	task-8tfa	repeat-fpzi#4	21247578	BLIND	6280998		complete			computer	Desktop or Laptop	Mac OS 10.15.7	Safari 14.1.2	1440x900	1440x820		test items	12	over 18	Spreadsheet1	Spreadsheet1	3	19	1	Screen 1	Zone4	response_text_entry	12793		Screen End	nisult		0	1	0					1	test items	the table
59	1649698332558	2022-11-04 17:32:12	1649698332127	-4	2022-11-04 13:32:12	36547	27	task-8tfa	repeat-fpzi#4	21247578	BLIND	6280998		complete			computer	Desktop or Laptop	Mac OS 10.15.7	Safari 14.1.2	1440x900	1440x820		test items	12	over 18	Spreadsheet1	Spreadsheet1	3	19	1	Screen 1	Zone7	continue_button	12793					0	1	0					1	test items	the table
60	1649698344304	2022-11-04 17:32:24	1649698343987	-4	2022-11-04 13:32:23	36547	27	task-8tfa	repeat-fpzi#4	21247578	BLIND	6280998		complete			computer	Desktop or Laptop	Mac OS 10.15.7	Safari 14.1.2	1440x900	1440x820		test items	12	over 18	Spreadsheet1	Spreadsheet1	28	20	1	Screen 1	Zone3	response_dropdown	11843			zi		0	1	0					1	test items	the bike
61	1649698344430	2022-11-04 17:32:24	1649698343988	-4	2022-11-04 13:32:23	36547	27	task-8tfa	repeat-fpzi#4	21247578	BLIND	6280998		complete			computer	Desktop or Laptop	Mac OS 10.15.7	Safari 14.1.2	1440x900	1440x820		test items	12	over 18	Spreadsheet1	Spreadsheet1	28	20	1	Screen 1	Zone4	response_text_entry	11843		Screen End	nandef		0	1	0					1	test items	the bike
62	1649698344430	2022-11-04 17:32:24	1649698343989	-4	2022-11-04 13:32:23	36547	27	task-8tfa	repeat-fpzi#4	21247578	BLIND	6280998		complete			computer	Desktop or Laptop	Mac OS 10.15.7	Safari 14.1.2	1440x900	1440x820		test items	12	over 18	Spreadsheet1	Spreadsheet1	28	20	1	Screen 1	Zone7	continue_button	11843					0	1	0					1	test items	the bike
63	1649698357546	2022-11-04 17:32:37	1649698357229	-4	2022-11-04 13:32:37	36547	27	task-8tfa	repeat-fpzi#4	21247578	BLIND	6280998		complete			computer	Desktop or Laptop	Mac OS 10.15.7	Safari 14.1.2	1440x900	1440x820		test items	12	over 18	Spreadsheet1	Spreadsheet1	24	21	1	Screen 1	Zone3	response_dropdown	13225			mo		0	1	0					1	test items	the trash can
64	1649698357655	2022-11-04 17:32:37	1649698357230	-4	2022-11-04 13:32:37	36547	27	task-8tfa	repeat-fpzi#4	21247578	BLIND	6280998		complete			computer	Desktop or Laptop	Mac OS 10.15.7	Safari 14.1.2	1440x900	1440x820		test items	12	over 18	Spreadsheet1	Spreadsheet1	24	21	1	Screen 1	Zone4	response_text_entry	13225		Screen End	atoree		0	1	0					1	test items	the trash can
65	1649698357655	2022-11-04 17:32:37	1649698357230	-4	2022-11-04 13:32:37	36547	27	task-8tfa	repeat-fpzi#4	21247578	BLIND	6280998		complete			computer	Desktop or Laptop	Mac OS 10.15.7	Safari 14.1.2	1440x900	1440x820		test items	12	over 18	Spreadsheet1	Spreadsheet1	24	21	1	Screen 1	Zone7	continue_button	13225					0	1	0					1	test items	the trash can
66	1649698368151	2022-11-04 17:32:48	1649698367835	-4	2022-11-04 13:32:47	36547	27	task-8tfa	repeat-fpzi#4	21247578	BLIND	6280998		complete			computer	Desktop or Laptop	Mac OS 10.15.7	Safari 14.1.2	1440x900	1440x820		test items	12	over 18	Spreadsheet1	Spreadsheet1	5	22	1	Screen 1	Zone3	response_dropdown	10591			mo		0	1	0					1	test items	the shirt
67	1649698368269	2022-11-04 17:32:48	1649698367837	-4	2022-11-04 13:32:47	36547	27	task-8tfa	repeat-fpzi#4	21247578	BLIND	6280998		complete			computer	Desktop or Laptop	Mac OS 10.15.7	Safari 14.1.2	1440x900	1440x820		test items	12	over 18	Spreadsheet1	Spreadsheet1	5	22	1	Screen 1	Zone4	response_text_entry	10591		Screen End	pasulpie		0	1	0					1	test items	the shirt
68	1649698368269	2022-11-04 17:32:48	1649698367837	-4	2022-11-04 13:32:47	36547	27	task-8tfa	repeat-fpzi#4	21247578	BLIND	6280998		complete			computer	Desktop or Laptop	Mac OS 10.15.7	Safari 14.1.2	1440x900	1440x820		test items	12	over 18	Spreadsheet1	Spreadsheet1	5	22	1	Screen 1	Zone7	continue_button	10591					0	1	0					1	test items	the shirt
69	1649698383234	2022-11-04 17:33:03	1649698382919	-4	2022-11-04 13:33:02	36547	27	task-8tfa	repeat-fpzi#4	21247578	BLIND	6280998		complete			computer	Desktop or Laptop	Mac OS 10.15.7	Safari 14.1.2	1440x900	1440x820		test items	12	over 18	Spreadsheet1	Spreadsheet1	14	23	1	Screen 1	Zone3	response_dropdown	15066			zi		0	1	0					1	test items	the chipmunks
70	1649698383349	2022-11-04 17:33:03	1649698382921	-4	2022-11-04 13:33:02	36547	27	task-8tfa	repeat-fpzi#4	21247578	BLIND	6280998		complete			computer	Desktop or Laptop	Mac OS 10.15.7	Safari 14.1.2	1440x900	1440x820		test items	12	over 18	Spreadsheet1	Spreadsheet1	14	23	1	Screen 1	Zone4	response_text_entry	15066		Screen End	pasulpei		0	1	0					1	test items	the chipmunks
71	1649698383349	2022-11-04 17:33:03	1649698382921	-4	2022-11-04 13:33:02	36547	27	task-8tfa	repeat-fpzi#4	21247578	BLIND	6280998		complete			computer	Desktop or Laptop	Mac OS 10.15.7	Safari 14.1.2	1440x900	1440x820		test items	12	over 18	Spreadsheet1	Spreadsheet1	14	23	1	Screen 1	Zone7	continue_button	15066					0	1	0					1	test items	the chipmunks
72	1649698391782	2022-11-04 17:33:11	1649698391473	-4	2022-11-04 13:33:11	36547	27	task-8tfa	repeat-fpzi#4	21247578	BLIND	6280998		complete			computer	Desktop or Laptop	Mac OS 10.15.7	Safari 14.1.2	1440x900	1440x820		test items	12	over 18	Spreadsheet1	Spreadsheet1	20	24	1	Screen 1	Zone3	response_dropdown	8534			zi		0	1	0					1	test items	the cake
73	1649698391890	2022-11-04 17:33:11	1649698391474	-4	2022-11-04 13:33:11	36547	27	task-8tfa	repeat-fpzi#4	21247578	BLIND	6280998		complete			computer	Desktop or Laptop	Mac OS 10.15.7	Safari 14.1.2	1440x900	1440x820		test items	12	over 18	Spreadsheet1	Spreadsheet1	20	24	1	Screen 1	Zone4	response_text_entry	8534		Screen End	asei		1	0	0					1	test items	the cake
74	1649698391890	2022-11-04 17:33:11	1649698391475	-4	2022-11-04 13:33:11	36547	27	task-8tfa	repeat-fpzi#4	21247578	BLIND	6280998		complete			computer	Desktop or Laptop	Mac OS 10.15.7	Safari 14.1.2	1440x900	1440x820		test items	12	over 18	Spreadsheet1	Spreadsheet1	20	24	1	Screen 1	Zone7	continue_button	8534					0	1	0					1	test items	the cake
75	1649698401951	2022-11-04 17:33:21	1649698401596	-4	2022-11-04 13:33:21	36547	27	task-8tfa	repeat-fpzi#4	21247578	BLIND	6280998		complete			computer	Desktop or Laptop	Mac OS 10.15.7	Safari 14.1.2	1440x900	1440x820		test items	12	over 18	Spreadsheet1	Spreadsheet1	17	25	1	Screen 1	Zone3	response_dropdown	10103			lu		0	1	0					1	test items	the apple
76	1649698402110	2022-11-04 17:33:22	1649698401598	-4	2022-11-04 13:33:21	36547	27	task-8tfa	repeat-fpzi#4	21247578	BLIND	6280998		complete			computer	Desktop or Laptop	Mac OS 10.15.7	Safari 14.1.2	1440x900	1440x820		test items	12	over 18	Spreadsheet1	Spreadsheet1	17	25	1	Screen 1	Zone4	response_text_entry	10103		Screen End	tesulni		1	0	0					1	test items	the apple
77	1649698402110	2022-11-04 17:33:22	1649698401599	-4	2022-11-04 13:33:21	36547	27	task-8tfa	repeat-fpzi#4	21247578	BLIND	6280998		complete			computer	Desktop or Laptop	Mac OS 10.15.7	Safari 14.1.2	1440x900	1440x820		test items	12	over 18	Spreadsheet1	Spreadsheet1	17	25	1	Screen 1	Zone7	continue_button	10103					0	1	0					1	test items	the apple
78	1649698415883	2022-11-04 17:33:35	1649698415563	-4	2022-11-04 13:33:35	36547	27	task-8tfa	repeat-fpzi#4	21247578	BLIND	6280998		complete			computer	Desktop or Laptop	Mac OS 10.15.7	Safari 14.1.2	1440x900	1440x820		test items	12	over 18	Spreadsheet1	Spreadsheet1	9	26	1	Screen 1	Zone3	response_dropdown	13949			mo		0	1	0					1	test items	the broccoli
79	1649698416008	2022-11-04 17:33:36	1649698415564	-4	2022-11-04 13:33:35	36547	27	task-8tfa	repeat-fpzi#4	21247578	BLIND	6280998		complete			computer	Desktop or Laptop	Mac OS 10.15.7	Safari 14.1.2	1440x900	1440x820		test items	12	over 18	Spreadsheet1	Spreadsheet1	9	26	1	Screen 1	Zone4	response_text_entry	13949		Screen End	gruperv		0	1	0					1	test items	the broccoli
80	1649698416008	2022-11-04 17:33:36	1649698415564	-4	2022-11-04 13:33:35	36547	27	task-8tfa	repeat-fpzi#4	21247578	BLIND	6280998		complete			computer	Desktop or Laptop	Mac OS 10.15.7	Safari 14.1.2	1440x900	1440x820		test items	12	over 18	Spreadsheet1	Spreadsheet1	9	26	1	Screen 1	Zone7	continue_button	13949					0	1	0					1	test items	the broccoli
81	1649698430220	2022-11-04 17:33:50	1649698429903	-4	2022-11-04 13:33:49	36547	27	task-8tfa	repeat-fpzi#4	21247578	BLIND	6280998		complete			computer	Desktop or Laptop	Mac OS 10.15.7	Safari 14.1.2	1440x900	1440x820		test items	12	over 18	Spreadsheet1	Spreadsheet1	22	27	1	Screen 1	Zone3	response_dropdown	14324			mo		0	1	0					1	test items	the bacon
82	1649698430512	2022-11-04 17:33:50	1649698429904	-4	2022-11-04 13:33:49	36547	27	task-8tfa	repeat-fpzi#4	21247578	BLIND	6280998		complete			computer	Desktop or Laptop	Mac OS 10.15.7	Safari 14.1.2	1440x900	1440x820		test items	12	over 18	Spreadsheet1	Spreadsheet1	22	27	1	Screen 1	Zone4	response_text_entry	14324		Screen End	resulm		0	1	0					1	test items	the bacon
83	1649698430512	2022-11-04 17:33:50	1649698429904	-4	2022-11-04 13:33:49	36547	27	task-8tfa	repeat-fpzi#4	21247578	BLIND	6280998		complete			computer	Desktop or Laptop	Mac OS 10.15.7	Safari 14.1.2	1440x900	1440x820		test items	12	over 18	Spreadsheet1	Spreadsheet1	22	27	1	Screen 1	Zone7	continue_button	14324					0	1	0					1	test items	the bacon
84	1649698447627	2022-11-04 17:34:07	1649698447315	-4	2022-11-04 13:34:07	36547	27	task-8tfa	repeat-fpzi#4	21247578	BLIND	6280998		complete			computer	Desktop or Laptop	Mac OS 10.15.7	Safari 14.1.2	1440x900	1440x820		test items	12	over 18	Spreadsheet1	Spreadsheet1	16	28	1	Screen 1	Zone3	response_dropdown	17394			lu		0	1	0					1	test items	the chair
85	1649698447736	2022-11-04 17:34:07	1649698447317	-4	2022-11-04 13:34:07	36547	27	task-8tfa	repeat-fpzi#4	21247578	BLIND	6280998		complete			computer	Desktop or Laptop	Mac OS 10.15.7	Safari 14.1.2	1440x900	1440x820		test items	12	over 18	Spreadsheet1	Spreadsheet1	16	28	1	Screen 1	Zone4	response_text_entry	17394		Screen End	danydit		0	1	0					1	test items	the chair
86	1649698447736	2022-11-04 17:34:07	1649698447317	-4	2022-11-04 13:34:07	36547	27	task-8tfa	repeat-fpzi#4	21247578	BLIND	6280998		complete			computer	Desktop or Laptop	Mac OS 10.15.7	Safari 14.1.2	1440x900	1440x820		test items	12	over 18	Spreadsheet1	Spreadsheet1	16	28	1	Screen 1	Zone7	continue_button	17394					0	1	0					1	test items	the chair
87	1649698463042	2022-11-04 17:34:23	1649698462723	-4	2022-11-04 13:34:22	36547	27	task-8tfa	repeat-fpzi#4	21247578	BLIND	6280998		complete			computer	Desktop or Laptop	Mac OS 10.15.7	Safari 14.1.2	1440x900	1440x820		test items	12	over 18	Spreadsheet1	Spreadsheet1	11	29	1	Screen 1	Zone3	response_dropdown	15392			zi		0	1	0					1	test items	the ship
88	1649698463157	2022-11-04 17:34:23	1649698462725	-4	2022-11-04 13:34:22	36547	27	task-8tfa	repeat-fpzi#4	21247578	BLIND	6280998		complete			computer	Desktop or Laptop	Mac OS 10.15.7	Safari 14.1.2	1440x900	1440x820		test items	12	over 18	Spreadsheet1	Spreadsheet1	11	29	1	Screen 1	Zone4	response_text_entry	15392		Screen End	gusulter		0	1	0					1	test items	the ship
89	1649698463157	2022-11-04 17:34:23	1649698462725	-4	2022-11-04 13:34:22	36547	27	task-8tfa	repeat-fpzi#4	21247578	BLIND	6280998		complete			computer	Desktop or Laptop	Mac OS 10.15.7	Safari 14.1.2	1440x900	1440x820		test items	12	over 18	Spreadsheet1	Spreadsheet1	11	29	1	Screen 1	Zone7	continue_button	15392					0	1	0					1	test items	the ship
90	1649698471164	2022-11-04 17:34:31	1649698470852	-4	2022-11-04 13:34:30	36547	27	task-8tfa	repeat-fpzi#4	21247578	BLIND	6280998		complete			computer	Desktop or Laptop	Mac OS 10.15.7	Safari 14.1.2	1440x900	1440x820		test items	12	over 18	Spreadsheet1	Spreadsheet1	21	30	1	Screen 1	Zone3	response_dropdown	8115			mo		0	1	0					1	test items	the frog
91	1649698471284	2022-11-04 17:34:31	1649698470854	-4	2022-11-04 13:34:30	36547	27	task-8tfa	repeat-fpzi#4	21247578	BLIND	6280998		complete			computer	Desktop or Laptop	Mac OS 10.15.7	Safari 14.1.2	1440x900	1440x820		test items	12	over 18	Spreadsheet1	Spreadsheet1	21	30	1	Screen 1	Zone4	response_text_entry	8115		Screen End	womf		0	1	0					1	test items	the frog
92	1649698471284	2022-11-04 17:34:31	1649698470854	-4	2022-11-04 13:34:30	36547	27	task-8tfa	repeat-fpzi#4	21247578	BLIND	6280998		complete			computer	Desktop or Laptop	Mac OS 10.15.7	Safari 14.1.2	1440x900	1440x820		test items	12	over 18	Spreadsheet1	Spreadsheet1	21	30	1	Screen 1	Zone7	continue_button	8115					0	1	0					1	test items	the frog
93	1649698474508	2022-11-04 17:34:34	1649698474195	-4	2022-11-04 13:34:34	36547	27	task-8tfa	repeat-fpzi#4	21247578	BLIND	6280998		complete			computer	Desktop or Laptop	Mac OS 10.15.7	Safari 14.1.2	1440x900	1440x820		test items	12	over 18	Spreadsheet1	Spreadsheet1	32	1	1	Screen 1	Zone2	continue_button	3336					0	1	0						results
94	1649698474641	2022-11-04 17:34:34	1649698474198	-4	2022-11-04 13:34:34	36547	27	task-8tfa	repeat-fpzi#4	21247578	BLIND	6280998		complete			computer	Desktop or Laptop	Mac OS 10.15.7	Safari 14.1.2	1440x900	1440x820		test items	12	over 18	Spreadsheet1			END TASK					479274					0	1	0
1	1649383051593	2022-08-04 01:57:31	1649383051358	-4	2022-07-04 21:57:31	36547	27	task-8tfa	repeat-fpzi#4	21186081	BLIND	6260712		complete			mobile	Apple iPhone	iOS 15.3.1	Mobile Safari 15.3	414x896	800x331		test items	12	over 18	Spreadsheet1			BEGIN TASK										0	1	0
2	1649383055696	2022-08-04 01:57:35	1649383055492	-4	2022-07-04 21:57:35	36547	27	task-8tfa	repeat-fpzi#4	21186081	BLIND	6260712		complete			mobile	Apple iPhone	iOS 15.3.1	Mobile Safari 15.3	414x896	800x331		test items	12	over 18	Spreadsheet1	Spreadsheet1	1	1	1	Screen 1	advancementZone	continue_button	4095					0	1	0						instructions	For the following items, translate the given phrase on the bottom left by selecting the appropriate word for "the" from the drop-down menu and then use the word bank to fill in the blank for the correct translation.
3	1649383085084	2022-08-04 01:58:05	1649383084894	-4	2022-07-04 21:58:04	36547	27	task-8tfa	repeat-fpzi#4	21186081	BLIND	6260712		complete			mobile	Apple iPhone	iOS 15.3.1	Mobile Safari 15.3	414x896	800x331		test items	12	over 18	Spreadsheet1	Spreadsheet1	24	1	1	Screen 1	Zone3	response_dropdown	29351			lu		0	1	0					1	test items	the trash can
4	1649383085197	2022-08-04 01:58:05	1649383084897	-4	2022-07-04 21:58:04	36547	27	task-8tfa	repeat-fpzi#4	21186081	BLIND	6260712		complete			mobile	Apple iPhone	iOS 15.3.1	Mobile Safari 15.3	414x896	800x331		test items	12	over 18	Spreadsheet1	Spreadsheet1	24	1	1	Screen 1	Zone4	response_text_entry	29351		Screen End	pasulpei		1	0	0					1	test items	the trash can
5	1649383085197	2022-08-04 01:58:05	1649383084897	-4	2022-07-04 21:58:04	36547	27	task-8tfa	repeat-fpzi#4	21186081	BLIND	6260712		complete			mobile	Apple iPhone	iOS 15.3.1	Mobile Safari 15.3	414x896	800x331		test items	12	over 18	Spreadsheet1	Spreadsheet1	24	1	1	Screen 1	Zone7	continue_button	29351					0	1	0					1	test items	the trash can
6	1649383101302	2022-08-04 01:58:21	1649383101087	-4	2022-07-04 21:58:21	36547	27	task-8tfa	repeat-fpzi#4	21186081	BLIND	6260712		complete			mobile	Apple iPhone	iOS 15.3.1	Mobile Safari 15.3	414x896	800x331		test items	12	over 18	Spreadsheet1	Spreadsheet1	17	2	1	Screen 1	Zone3	response_dropdown	16152			zi		0	1	0					1	test items	the apple
7	1649383101426	2022-08-04 01:58:21	1649383101090	-4	2022-07-04 21:58:21	36547	27	task-8tfa	repeat-fpzi#4	21186081	BLIND	6260712		complete			mobile	Apple iPhone	iOS 15.3.1	Mobile Safari 15.3	414x896	800x331		test items	12	over 18	Spreadsheet1	Spreadsheet1	17	2	1	Screen 1	Zone4	response_text_entry	16152		Screen End	alir		0	1	0					1	test items	the apple
8	1649383101426	2022-08-04 01:58:21	1649383101090	-4	2022-07-04 21:58:21	36547	27	task-8tfa	repeat-fpzi#4	21186081	BLIND	6260712		complete			mobile	Apple iPhone	iOS 15.3.1	Mobile Safari 15.3	414x896	800x331		test items	12	over 18	Spreadsheet1	Spreadsheet1	17	2	1	Screen 1	Zone7	continue_button	16152					0	1	0					1	test items	the apple
9	1649383124296	2022-08-04 01:58:44	1649383124085	-4	2022-07-04 21:58:44	36547	27	task-8tfa	repeat-fpzi#4	21186081	BLIND	6260712		complete			mobile	Apple iPhone	iOS 15.3.1	Mobile Safari 15.3	414x896	800x331		test items	12	over 18	Spreadsheet1	Spreadsheet1	13	3	1	Screen 1	Zone3	response_dropdown	22963			lu		0	1	0					1	test items	the pen
10	1649383124415	2022-08-04 01:58:44	1649383124089	-4	2022-07-04 21:58:44	36547	27	task-8tfa	repeat-fpzi#4	21186081	BLIND	6260712		complete			mobile	Apple iPhone	iOS 15.3.1	Mobile Safari 15.3	414x896	800x331		test items	12	over 18	Spreadsheet1	Spreadsheet1	13	3	1	Screen 1	Zone4	response_text_entry	22963		Screen End	kembof		0	1	0					1	test items	the pen
11	1649383124415	2022-08-04 01:58:44	1649383124089	-4	2022-07-04 21:58:44	36547	27	task-8tfa	repeat-fpzi#4	21186081	BLIND	6260712		complete			mobile	Apple iPhone	iOS 15.3.1	Mobile Safari 15.3	414x896	800x331		test items	12	over 18	Spreadsheet1	Spreadsheet1	13	3	1	Screen 1	Zone7	continue_button	22963					0	1	0					1	test items	the pen
12	1649383137786	2022-08-04 01:58:57	1649383137597	-4	2022-07-04 21:58:57	36547	27	task-8tfa	repeat-fpzi#4	21186081	BLIND	6260712		complete			mobile	Apple iPhone	iOS 15.3.1	Mobile Safari 15.3	414x896	800x331		test items	12	over 18	Spreadsheet1	Spreadsheet1	31	4	1	Screen 1	Zone3	response_dropdown	13473			zi		0	1	0					1	test items	the couch
13	1649383137910	2022-08-04 01:58:57	1649383137601	-4	2022-07-04 21:58:57	36547	27	task-8tfa	repeat-fpzi#4	21186081	BLIND	6260712		complete			mobile	Apple iPhone	iOS 15.3.1	Mobile Safari 15.3	414x896	800x331		test items	12	over 18	Spreadsheet1	Spreadsheet1	31	4	1	Screen 1	Zone4	response_text_entry	13473		Screen End	astaga		0	1	0					1	test items	the couch
14	1649383137910	2022-08-04 01:58:57	1649383137601	-4	2022-07-04 21:58:57	36547	27	task-8tfa	repeat-fpzi#4	21186081	BLIND	6260712		complete			mobile	Apple iPhone	iOS 15.3.1	Mobile Safari 15.3	414x896	800x331		test items	12	over 18	Spreadsheet1	Spreadsheet1	31	4	1	Screen 1	Zone7	continue_button	13473					0	1	0					1	test items	the couch
15	1649383149270	2022-08-04 01:59:09	1649383149085	-4	2022-07-04 21:59:09	36547	27	task-8tfa	repeat-fpzi#4	21186081	BLIND	6260712		complete			mobile	Apple iPhone	iOS 15.3.1	Mobile Safari 15.3	414x896	800x331		test items	12	over 18	Spreadsheet1	Spreadsheet1	19	5	1	Screen 1	Zone3	response_dropdown	11453			mo		0	1	0					1	test items	the zebra
16	1649383149394	2022-08-04 01:59:09	1649383149090	-4	2022-07-04 21:59:09	36547	27	task-8tfa	repeat-fpzi#4	21186081	BLIND	6260712		complete			mobile	Apple iPhone	iOS 15.3.1	Mobile Safari 15.3	414x896	800x331		test items	12	over 18	Spreadsheet1	Spreadsheet1	19	5	1	Screen 1	Zone4	response_text_entry	11453		Screen End	megleshere		0	1	0					1	test items	the zebra
17	1649383149394	2022-08-04 01:59:09	1649383149090	-4	2022-07-04 21:59:09	36547	27	task-8tfa	repeat-fpzi#4	21186081	BLIND	6260712		complete			mobile	Apple iPhone	iOS 15.3.1	Mobile Safari 15.3	414x896	800x331		test items	12	over 18	Spreadsheet1	Spreadsheet1	19	5	1	Screen 1	Zone7	continue_button	11453					0	1	0					1	test items	the zebra
18	1649383165214	2022-08-04 01:59:25	1649383165024	-4	2022-07-04 21:59:25	36547	27	task-8tfa	repeat-fpzi#4	21186081	BLIND	6260712		complete			mobile	Apple iPhone	iOS 15.3.1	Mobile Safari 15.3	414x896	800x331		test items	12	over 18	Spreadsheet1	Spreadsheet1	12	6	1	Screen 1	Zone3	response_dropdown	15900			mo		0	1	0					1	test items	the deer
19	1649383165370	2022-08-04 01:59:25	1649383165028	-4	2022-07-04 21:59:25	36547	27	task-8tfa	repeat-fpzi#4	21186081	BLIND	6260712		complete			mobile	Apple iPhone	iOS 15.3.1	Mobile Safari 15.3	414x896	800x331		test items	12	over 18	Spreadsheet1	Spreadsheet1	12	6	1	Screen 1	Zone4	response_text_entry	15900		Screen End	butoshre		1	0	0					1	test items	the deer
20	1649383165370	2022-08-04 01:59:25	1649383165028	-4	2022-07-04 21:59:25	36547	27	task-8tfa	repeat-fpzi#4	21186081	BLIND	6260712		complete			mobile	Apple iPhone	iOS 15.3.1	Mobile Safari 15.3	414x896	800x331		test items	12	over 18	Spreadsheet1	Spreadsheet1	12	6	1	Screen 1	Zone7	continue_button	15900					0	1	0					1	test items	the deer
21	1649383212485	2022-08-04 02:00:12	1649383211800	-4	2022-07-04 22:00:11	36547	27	task-8tfa	repeat-fpzi#4	21186081	BLIND	6260712		complete			mobile	Apple iPhone	iOS 15.3.1	Mobile Safari 15.3	414x896	800x331		test items	12	over 18	Spreadsheet1	Spreadsheet1	29	7	1	Screen 1	Zone3	response_dropdown	46739			lu		0	1	0					1	test items	the marker
22	1649383212614	2022-08-04 02:00:12	1649383211805	-4	2022-07-04 22:00:11	36547	27	task-8tfa	repeat-fpzi#4	21186081	BLIND	6260712		complete			mobile	Apple iPhone	iOS 15.3.1	Mobile Safari 15.3	414x896	800x331		test items	12	over 18	Spreadsheet1	Spreadsheet1	29	7	1	Screen 1	Zone4	response_text_entry	46739		Screen End	slushre		1	0	0					1	test items	the marker
23	1649383212614	2022-08-04 02:00:12	1649383211805	-4	2022-07-04 22:00:11	36547	27	task-8tfa	repeat-fpzi#4	21186081	BLIND	6260712		complete			mobile	Apple iPhone	iOS 15.3.1	Mobile Safari 15.3	414x896	800x331		test items	12	over 18	Spreadsheet1	Spreadsheet1	29	7	1	Screen 1	Zone7	continue_button	46739					0	1	0					1	test items	the marker
24	1649383229570	2022-08-04 02:00:29	1649383229371	-4	2022-07-04 22:00:29	36547	27	task-8tfa	repeat-fpzi#4	21186081	BLIND	6260712		complete			mobile	Apple iPhone	iOS 15.3.1	Mobile Safari 15.3	414x896	800x331		test items	12	over 18	Spreadsheet1	Spreadsheet1	5	8	1	Screen 1	Zone3	response_dropdown	17531			mo		0	1	0					1	test items	the shirt
25	1649383229709	2022-08-04 02:00:29	1649383229374	-4	2022-07-04 22:00:29	36547	27	task-8tfa	repeat-fpzi#4	21186081	BLIND	6260712		complete			mobile	Apple iPhone	iOS 15.3.1	Mobile Safari 15.3	414x896	800x331		test items	12	over 18	Spreadsheet1	Spreadsheet1	5	8	1	Screen 1	Zone4	response_text_entry	17531		Screen End	danydit		0	1	0					1	test items	the shirt
26	1649383229709	2022-08-04 02:00:29	1649383229374	-4	2022-07-04 22:00:29	36547	27	task-8tfa	repeat-fpzi#4	21186081	BLIND	6260712		complete			mobile	Apple iPhone	iOS 15.3.1	Mobile Safari 15.3	414x896	800x331		test items	12	over 18	Spreadsheet1	Spreadsheet1	5	8	1	Screen 1	Zone7	continue_button	17531					0	1	0					1	test items	the shirt
27	1649383243705	2022-08-04 02:00:43	1649383243511	-4	2022-07-04 22:00:43	36547	27	task-8tfa	repeat-fpzi#4	21186081	BLIND	6260712		complete			mobile	Apple iPhone	iOS 15.3.1	Mobile Safari 15.3	414x896	800x331		test items	12	over 18	Spreadsheet1	Spreadsheet1	25	9	1	Screen 1	Zone3	response_dropdown	14105			lu		0	1	0					1	test items	the eraser
28	1649383243832	2022-08-04 02:00:43	1649383243514	-4	2022-07-04 22:00:43	36547	27	task-8tfa	repeat-fpzi#4	21186081	BLIND	6260712		complete			mobile	Apple iPhone	iOS 15.3.1	Mobile Safari 15.3	414x896	800x331		test items	12	over 18	Spreadsheet1	Spreadsheet1	25	9	1	Screen 1	Zone4	response_text_entry	14105		Screen End	womf		1	0	0					1	test items	the eraser
29	1649383243832	2022-08-04 02:00:43	1649383243514	-4	2022-07-04 22:00:43	36547	27	task-8tfa	repeat-fpzi#4	21186081	BLIND	6260712		complete			mobile	Apple iPhone	iOS 15.3.1	Mobile Safari 15.3	414x896	800x331		test items	12	over 18	Spreadsheet1	Spreadsheet1	25	9	1	Screen 1	Zone7	continue_button	14105					0	1	0					1	test items	the eraser
30	1649383258037	2022-08-04 02:00:58	1649383257852	-4	2022-07-04 22:00:57	36547	27	task-8tfa	repeat-fpzi#4	21186081	BLIND	6260712		complete			mobile	Apple iPhone	iOS 15.3.1	Mobile Safari 15.3	414x896	800x331		test items	12	over 18	Spreadsheet1	Spreadsheet1	6	10	1	Screen 1	Zone3	response_dropdown	14307			zi		0	1	0					1	test items	the salmon
31	1649383258166	2022-08-04 02:00:58	1649383257855	-4	2022-07-04 22:00:57	36547	27	task-8tfa	repeat-fpzi#4	21186081	BLIND	6260712		complete			mobile	Apple iPhone	iOS 15.3.1	Mobile Safari 15.3	414x896	800x331		test items	12	over 18	Spreadsheet1	Spreadsheet1	6	10	1	Screen 1	Zone4	response_text_entry	14307		Screen End	nisult		0	1	0					1	test items	the salmon
32	1649383258166	2022-08-04 02:00:58	1649383257855	-4	2022-07-04 22:00:57	36547	27	task-8tfa	repeat-fpzi#4	21186081	BLIND	6260712		complete			mobile	Apple iPhone	iOS 15.3.1	Mobile Safari 15.3	414x896	800x331		test items	12	over 18	Spreadsheet1	Spreadsheet1	6	10	1	Screen 1	Zone7	continue_button	14307					0	1	0					1	test items	the salmon
33	1649383271007	2022-08-04 02:01:11	1649383270801	-4	2022-07-04 22:01:10	36547	27	task-8tfa	repeat-fpzi#4	21186081	BLIND	6260712		complete			mobile	Apple iPhone	iOS 15.3.1	Mobile Safari 15.3	414x896	800x331		test items	12	over 18	Spreadsheet1	Spreadsheet1	7	11	1	Screen 1	Zone3	response_dropdown	12922			mo		0	1	0					1	test items	the flower
34	1649383271148	2022-08-04 02:01:11	1649383270805	-4	2022-07-04 22:01:10	36547	27	task-8tfa	repeat-fpzi#4	21186081	BLIND	6260712		complete			mobile	Apple iPhone	iOS 15.3.1	Mobile Safari 15.3	414x896	800x331		test items	12	over 18	Spreadsheet1	Spreadsheet1	7	11	1	Screen 1	Zone4	response_text_entry	12922		Screen End	nandef		0	1	0					1	test items	the flower
35	1649383271148	2022-08-04 02:01:11	1649383270805	-4	2022-07-04 22:01:10	36547	27	task-8tfa	repeat-fpzi#4	21186081	BLIND	6260712		complete			mobile	Apple iPhone	iOS 15.3.1	Mobile Safari 15.3	414x896	800x331		test items	12	over 18	Spreadsheet1	Spreadsheet1	7	11	1	Screen 1	Zone7	continue_button	12922					0	1	0					1	test items	the flower
36	1649383279003	2022-08-04 02:01:19	1649383278804	-4	2022-07-04 22:01:18	36547	27	task-8tfa	repeat-fpzi#4	21186081	BLIND	6260712		complete			mobile	Apple iPhone	iOS 15.3.1	Mobile Safari 15.3	414x896	800x331		test items	12	over 18	Spreadsheet1	Spreadsheet1	20	12	1	Screen 1	Zone3	response_dropdown	7967			zi		0	1	0					1	test items	the cake
37	1649383279141	2022-08-04 02:01:19	1649383278807	-4	2022-07-04 22:01:18	36547	27	task-8tfa	repeat-fpzi#4	21186081	BLIND	6260712		complete			mobile	Apple iPhone	iOS 15.3.1	Mobile Safari 15.3	414x896	800x331		test items	12	over 18	Spreadsheet1	Spreadsheet1	20	12	1	Screen 1	Zone4	response_text_entry	7967		Screen End	asei		1	0	0					1	test items	the cake
38	1649383279141	2022-08-04 02:01:19	1649383278807	-4	2022-07-04 22:01:18	36547	27	task-8tfa	repeat-fpzi#4	21186081	BLIND	6260712		complete			mobile	Apple iPhone	iOS 15.3.1	Mobile Safari 15.3	414x896	800x331		test items	12	over 18	Spreadsheet1	Spreadsheet1	20	12	1	Screen 1	Zone7	continue_button	7967					0	1	0					1	test items	the cake
39	1649383293483	2022-08-04 02:01:33	1649383293279	-4	2022-07-04 22:01:33	36547	27	task-8tfa	repeat-fpzi#4	21186081	BLIND	6260712		complete			mobile	Apple iPhone	iOS 15.3.1	Mobile Safari 15.3	414x896	800x331		test items	12	over 18	Spreadsheet1	Spreadsheet1	11	13	1	Screen 1	Zone3	response_dropdown	14445			mo		0	1	0					1	test items	the ship
40	1649383293607	2022-08-04 02:01:33	1649383293283	-4	2022-07-04 22:01:33	36547	27	task-8tfa	repeat-fpzi#4	21186081	BLIND	6260712		complete			mobile	Apple iPhone	iOS 15.3.1	Mobile Safari 15.3	414x896	800x331		test items	12	over 18	Spreadsheet1	Spreadsheet1	11	13	1	Screen 1	Zone4	response_text_entry	14445		Screen End	resulm		1	0	0					1	test items	the ship
41	1649383293607	2022-08-04 02:01:33	1649383293283	-4	2022-07-04 22:01:33	36547	27	task-8tfa	repeat-fpzi#4	21186081	BLIND	6260712		complete			mobile	Apple iPhone	iOS 15.3.1	Mobile Safari 15.3	414x896	800x331		test items	12	over 18	Spreadsheet1	Spreadsheet1	11	13	1	Screen 1	Zone7	continue_button	14445					0	1	0					1	test items	the ship
42	1649383303910	2022-08-04 02:01:43	1649383303709	-4	2022-07-04 22:01:43	36547	27	task-8tfa	repeat-fpzi#4	21186081	BLIND	6260712		complete			mobile	Apple iPhone	iOS 15.3.1	Mobile Safari 15.3	414x896	800x331		test items	12	over 18	Spreadsheet1	Spreadsheet1	23	14	1	Screen 1	Zone3	response_dropdown	10392			lu		0	1	0					1	test items	the burger
43	1649383304028	2022-08-04 02:01:44	1649383303712	-4	2022-07-04 22:01:43	36547	27	task-8tfa	repeat-fpzi#4	21186081	BLIND	6260712		complete			mobile	Apple iPhone	iOS 15.3.1	Mobile Safari 15.3	414x896	800x331		test items	12	over 18	Spreadsheet1	Spreadsheet1	23	14	1	Screen 1	Zone4	response_text_entry	10392		Screen End	grupswek		0	1	0					1	test items	the burger
44	1649383304028	2022-08-04 02:01:44	1649383303712	-4	2022-07-04 22:01:43	36547	27	task-8tfa	repeat-fpzi#4	21186081	BLIND	6260712		complete			mobile	Apple iPhone	iOS 15.3.1	Mobile Safari 15.3	414x896	800x331		test items	12	over 18	Spreadsheet1	Spreadsheet1	23	14	1	Screen 1	Zone7	continue_button	10392					0	1	0					1	test items	the burger
45	1649383309896	2022-08-04 02:01:49	1649383309697	-4	2022-07-04 22:01:49	36547	27	task-8tfa	repeat-fpzi#4	21186081	BLIND	6260712		complete			mobile	Apple iPhone	iOS 15.3.1	Mobile Safari 15.3	414x896	800x331		test items	12	over 18	Spreadsheet1	Spreadsheet1	4	15	1	Screen 1	Zone3	response_dropdown	5955			lu		0	1	0					1	test items	the lamp
46	1649383310060	2022-08-04 02:01:50	1649383309700	-4	2022-07-04 22:01:49	36547	27	task-8tfa	repeat-fpzi#4	21186081	BLIND	6260712		complete			mobile	Apple iPhone	iOS 15.3.1	Mobile Safari 15.3	414x896	800x331		test items	12	over 18	Spreadsheet1	Spreadsheet1	4	15	1	Screen 1	Zone4	response_text_entry	5955		Screen End	guyter		0	1	0					1	test items	the lamp
47	1649383310060	2022-08-04 02:01:50	1649383309700	-4	2022-07-04 22:01:49	36547	27	task-8tfa	repeat-fpzi#4	21186081	BLIND	6260712		complete			mobile	Apple iPhone	iOS 15.3.1	Mobile Safari 15.3	414x896	800x331		test items	12	over 18	Spreadsheet1	Spreadsheet1	4	15	1	Screen 1	Zone7	continue_button	5955					0	1	0					1	test items	the lamp
48	1649383319576	2022-08-04 02:01:59	1649383319378	-4	2022-07-04 22:01:59	36547	27	task-8tfa	repeat-fpzi#4	21186081	BLIND	6260712		complete			mobile	Apple iPhone	iOS 15.3.1	Mobile Safari 15.3	414x896	800x331		test items	12	over 18	Spreadsheet1	Spreadsheet1	14	16	1	Screen 1	Zone3	response_dropdown	9652			mo		0	1	0					1	test items	the chipmunks
49	1649383319700	2022-08-04 02:01:59	1649383319381	-4	2022-07-04 22:01:59	36547	27	task-8tfa	repeat-fpzi#4	21186081	BLIND	6260712		complete			mobile	Apple iPhone	iOS 15.3.1	Mobile Safari 15.3	414x896	800x331		test items	12	over 18	Spreadsheet1	Spreadsheet1	14	16	1	Screen 1	Zone4	response_text_entry	9652		Screen End	gusulter		1	0	0					1	test items	the chipmunks
50	1649383319700	2022-08-04 02:01:59	1649383319381	-4	2022-07-04 22:01:59	36547	27	task-8tfa	repeat-fpzi#4	21186081	BLIND	6260712		complete			mobile	Apple iPhone	iOS 15.3.1	Mobile Safari 15.3	414x896	800x331		test items	12	over 18	Spreadsheet1	Spreadsheet1	14	16	1	Screen 1	Zone7	continue_button	9652					0	1	0					1	test items	the chipmunks
51	1649383335426	2022-08-04 02:02:15	1649383335231	-4	2022-07-04 22:02:15	36547	27	task-8tfa	repeat-fpzi#4	21186081	BLIND	6260712		complete			mobile	Apple iPhone	iOS 15.3.1	Mobile Safari 15.3	414x896	800x331		test items	12	over 18	Spreadsheet1	Spreadsheet1	28	17	1	Screen 1	Zone3	response_dropdown	15823			mo		0	1	0					1	test items	the bike
52	1649383335571	2022-08-04 02:02:15	1649383335234	-4	2022-07-04 22:02:15	36547	27	task-8tfa	repeat-fpzi#4	21186081	BLIND	6260712		complete			mobile	Apple iPhone	iOS 15.3.1	Mobile Safari 15.3	414x896	800x331		test items	12	over 18	Spreadsheet1	Spreadsheet1	28	17	1	Screen 1	Zone4	response_text_entry	15823		Screen End	grupble		0	1	0					1	test items	the bike
53	1649383335571	2022-08-04 02:02:15	1649383335234	-4	2022-07-04 22:02:15	36547	27	task-8tfa	repeat-fpzi#4	21186081	BLIND	6260712		complete			mobile	Apple iPhone	iOS 15.3.1	Mobile Safari 15.3	414x896	800x331		test items	12	over 18	Spreadsheet1	Spreadsheet1	28	17	1	Screen 1	Zone7	continue_button	15823					0	1	0					1	test items	the bike
54	1649383352041	2022-08-04 02:02:32	1649383351838	-4	2022-07-04 22:02:31	36547	27	task-8tfa	repeat-fpzi#4	21186081	BLIND	6260712		complete			mobile	Apple iPhone	iOS 15.3.1	Mobile Safari 15.3	414x896	800x331		test items	12	over 18	Spreadsheet1	Spreadsheet1	16	18	1	Screen 1	Zone3	response_dropdown	16576			lu		0	1	0					1	test items	the chair
55	1649383352156	2022-08-04 02:02:32	1649383351841	-4	2022-07-04 22:02:31	36547	27	task-8tfa	repeat-fpzi#4	21186081	BLIND	6260712		complete			mobile	Apple iPhone	iOS 15.3.1	Mobile Safari 15.3	414x896	800x331		test items	12	over 18	Spreadsheet1	Spreadsheet1	16	18	1	Screen 1	Zone4	response_text_entry	16576		Screen End	vref		0	1	0					1	test items	the chair
56	1649383352156	2022-08-04 02:02:32	1649383351841	-4	2022-07-04 22:02:31	36547	27	task-8tfa	repeat-fpzi#4	21186081	BLIND	6260712		complete			mobile	Apple iPhone	iOS 15.3.1	Mobile Safari 15.3	414x896	800x331		test items	12	over 18	Spreadsheet1	Spreadsheet1	16	18	1	Screen 1	Zone7	continue_button	16576					0	1	0					1	test items	the chair
57	1649383363742	2022-08-04 02:02:43	1649383363538	-4	2022-07-04 22:02:43	36547	27	task-8tfa	repeat-fpzi#4	21186081	BLIND	6260712		complete			mobile	Apple iPhone	iOS 15.3.1	Mobile Safari 15.3	414x896	800x331		test items	12	over 18	Spreadsheet1	Spreadsheet1	27	19	1	Screen 1	Zone3	response_dropdown	11665			lu		0	1	0					1	test items	the car
58	1649383363930	2022-08-04 02:02:43	1649383363540	-4	2022-07-04 22:02:43	36547	27	task-8tfa	repeat-fpzi#4	21186081	BLIND	6260712		complete			mobile	Apple iPhone	iOS 15.3.1	Mobile Safari 15.3	414x896	800x331		test items	12	over 18	Spreadsheet1	Spreadsheet1	27	19	1	Screen 1	Zone4	response_text_entry	11665		Screen End	neyn		0	1	0					1	test items	the car
59	1649383363930	2022-08-04 02:02:43	1649383363540	-4	2022-07-04 22:02:43	36547	27	task-8tfa	repeat-fpzi#4	21186081	BLIND	6260712		complete			mobile	Apple iPhone	iOS 15.3.1	Mobile Safari 15.3	414x896	800x331		test items	12	over 18	Spreadsheet1	Spreadsheet1	27	19	1	Screen 1	Zone7	continue_button	11665					0	1	0					1	test items	the car
60	1649383385217	2022-08-04 02:03:05	1649383385024	-4	2022-07-04 22:03:05	36547	27	task-8tfa	repeat-fpzi#4	21186081	BLIND	6260712		complete			mobile	Apple iPhone	iOS 15.3.1	Mobile Safari 15.3	414x896	800x331		test items	12	over 18	Spreadsheet1	Spreadsheet1	9	20	1	Screen 1	Zone3	response_dropdown	21454			zi		0	1	0					1	test items	the broccoli
61	1649383385332	2022-08-04 02:03:05	1649383385027	-4	2022-07-04 22:03:05	36547	27	task-8tfa	repeat-fpzi#4	21186081	BLIND	6260712		complete			mobile	Apple iPhone	iOS 15.3.1	Mobile Safari 15.3	414x896	800x331		test items	12	over 18	Spreadsheet1	Spreadsheet1	9	20	1	Screen 1	Zone4	response_text_entry	21454		Screen End	jiklaf		0	1	0					1	test items	the broccoli
62	1649383385332	2022-08-04 02:03:05	1649383385028	-4	2022-07-04 22:03:05	36547	27	task-8tfa	repeat-fpzi#4	21186081	BLIND	6260712		complete			mobile	Apple iPhone	iOS 15.3.1	Mobile Safari 15.3	414x896	800x331		test items	12	over 18	Spreadsheet1	Spreadsheet1	9	20	1	Screen 1	Zone7	continue_button	21454					0	1	0					1	test items	the broccoli
63	1649383405655	2022-08-04 02:03:25	1649383405462	-4	2022-07-04 22:03:25	36547	27	task-8tfa	repeat-fpzi#4	21186081	BLIND	6260712		complete			mobile	Apple iPhone	iOS 15.3.1	Mobile Safari 15.3	414x896	800x331		test items	12	over 18	Spreadsheet1	Spreadsheet1	21	21	1	Screen 1	Zone3	response_dropdown	20404			mo		0	1	0					1	test items	the frog
64	1649383405805	2022-08-04 02:03:25	1649383405467	-4	2022-07-04 22:03:25	36547	27	task-8tfa	repeat-fpzi#4	21186081	BLIND	6260712		complete			mobile	Apple iPhone	iOS 15.3.1	Mobile Safari 15.3	414x896	800x331		test items	12	over 18	Spreadsheet1	Spreadsheet1	21	21	1	Screen 1	Zone4	response_text_entry	20404		Screen End	gruperv		0	1	0					1	test items	the frog
65	1649383405805	2022-08-04 02:03:25	1649383405467	-4	2022-07-04 22:03:25	36547	27	task-8tfa	repeat-fpzi#4	21186081	BLIND	6260712		complete			mobile	Apple iPhone	iOS 15.3.1	Mobile Safari 15.3	414x896	800x331		test items	12	over 18	Spreadsheet1	Spreadsheet1	21	21	1	Screen 1	Zone7	continue_button	20404					0	1	0					1	test items	the frog
66	1649383419433	2022-08-04 02:03:39	1649383419221	-4	2022-07-04 22:03:39	36547	27	task-8tfa	repeat-fpzi#4	21186081	BLIND	6260712		complete			mobile	Apple iPhone	iOS 15.3.1	Mobile Safari 15.3	414x896	800x331		test items	12	over 18	Spreadsheet1	Spreadsheet1	18	22	1	Screen 1	Zone3	response_dropdown	13722			lu		0	1	0					1	test items	the plane
67	1649383419556	2022-08-04 02:03:39	1649383419224	-4	2022-07-04 22:03:39	36547	27	task-8tfa	repeat-fpzi#4	21186081	BLIND	6260712		complete			mobile	Apple iPhone	iOS 15.3.1	Mobile Safari 15.3	414x896	800x331		test items	12	over 18	Spreadsheet1	Spreadsheet1	18	22	1	Screen 1	Zone4	response_text_entry	13722		Screen End	vendashre		0	1	0					1	test items	the plane
68	1649383419556	2022-08-04 02:03:39	1649383419224	-4	2022-07-04 22:03:39	36547	27	task-8tfa	repeat-fpzi#4	21186081	BLIND	6260712		complete			mobile	Apple iPhone	iOS 15.3.1	Mobile Safari 15.3	414x896	800x331		test items	12	over 18	Spreadsheet1	Spreadsheet1	18	22	1	Screen 1	Zone7	continue_button	13722					0	1	0					1	test items	the plane
69	1649383427045	2022-08-04 02:03:47	1649383426851	-4	2022-07-04 22:03:46	36547	27	task-8tfa	repeat-fpzi#4	21186081	BLIND	6260712		complete			mobile	Apple iPhone	iOS 15.3.1	Mobile Safari 15.3	414x896	800x331		test items	12	over 18	Spreadsheet1	Spreadsheet1	26	23	1	Screen 1	Zone3	response_dropdown	7598			zi		0	1	0					1	test items	the bench
70	1649383427216	2022-08-04 02:03:47	1649383426854	-4	2022-07-04 22:03:46	36547	27	task-8tfa	repeat-fpzi#4	21186081	BLIND	6260712		complete			mobile	Apple iPhone	iOS 15.3.1	Mobile Safari 15.3	414x896	800x331		test items	12	over 18	Spreadsheet1	Spreadsheet1	26	23	1	Screen 1	Zone4	response_text_entry	7598		Screen End	tesulni		0	1	0					1	test items	the bench
71	1649383427216	2022-08-04 02:03:47	1649383426854	-4	2022-07-04 22:03:46	36547	27	task-8tfa	repeat-fpzi#4	21186081	BLIND	6260712		complete			mobile	Apple iPhone	iOS 15.3.1	Mobile Safari 15.3	414x896	800x331		test items	12	over 18	Spreadsheet1	Spreadsheet1	26	23	1	Screen 1	Zone7	continue_button	7598					0	1	0					1	test items	the bench
72	1649383452853	2022-08-04 02:04:12	1649383452646	-4	2022-07-04 22:04:12	36547	27	task-8tfa	repeat-fpzi#4	21186081	BLIND	6260712		complete			mobile	Apple iPhone	iOS 15.3.1	Mobile Safari 15.3	414x896	800x331		test items	12	over 18	Spreadsheet1	Spreadsheet1	2	24	1	Screen 1	Zone3	response_dropdown	25764			lu		0	1	0					1	test items	the raspberry
73	1649383453013	2022-08-04 02:04:13	1649383452651	-4	2022-07-04 22:04:12	36547	27	task-8tfa	repeat-fpzi#4	21186081	BLIND	6260712		complete			mobile	Apple iPhone	iOS 15.3.1	Mobile Safari 15.3	414x896	800x331		test items	12	over 18	Spreadsheet1	Spreadsheet1	2	24	1	Screen 1	Zone4	response_text_entry	25764		Screen End	megleshre		0	1	0					1	test items	the raspberry
74	1649383453013	2022-08-04 02:04:13	1649383452651	-4	2022-07-04 22:04:12	36547	27	task-8tfa	repeat-fpzi#4	21186081	BLIND	6260712		complete			mobile	Apple iPhone	iOS 15.3.1	Mobile Safari 15.3	414x896	800x331		test items	12	over 18	Spreadsheet1	Spreadsheet1	2	24	1	Screen 1	Zone7	continue_button	25764					0	1	0					1	test items	the raspberry
75	1649383464507	2022-08-04 02:04:24	1649383464303	-4	2022-07-04 22:04:24	36547	27	task-8tfa	repeat-fpzi#4	21186081	BLIND	6260712		complete			mobile	Apple iPhone	iOS 15.3.1	Mobile Safari 15.3	414x896	800x331		test items	12	over 18	Spreadsheet1	Spreadsheet1	30	25	1	Screen 1	Zone3	response_dropdown	11621			mo		0	1	0					1	test items	the shark
76	1649383464696	2022-08-04 02:04:24	1649383464307	-4	2022-07-04 22:04:24	36547	27	task-8tfa	repeat-fpzi#4	21186081	BLIND	6260712		complete			mobile	Apple iPhone	iOS 15.3.1	Mobile Safari 15.3	414x896	800x331		test items	12	over 18	Spreadsheet1	Spreadsheet1	30	25	1	Screen 1	Zone4	response_text_entry	11621		Screen End	mayb		0	1	0					1	test items	the shark
77	1649383464696	2022-08-04 02:04:24	1649383464307	-4	2022-07-04 22:04:24	36547	27	task-8tfa	repeat-fpzi#4	21186081	BLIND	6260712		complete			mobile	Apple iPhone	iOS 15.3.1	Mobile Safari 15.3	414x896	800x331		test items	12	over 18	Spreadsheet1	Spreadsheet1	30	25	1	Screen 1	Zone7	continue_button	11621					0	1	0					1	test items	the shark
78	1649383484074	2022-08-04 02:04:44	1649383483863	-4	2022-07-04 22:04:43	36547	27	task-8tfa	repeat-fpzi#4	21186081	BLIND	6260712		complete			mobile	Apple iPhone	iOS 15.3.1	Mobile Safari 15.3	414x896	800x331		test items	12	over 18	Spreadsheet1	Spreadsheet1	22	26	1	Screen 1	Zone3	response_dropdown	19525			lu		0	1	0					1	test items	the bacon
79	1649383484250	2022-08-04 02:04:44	1649383483866	-4	2022-07-04 22:04:43	36547	27	task-8tfa	repeat-fpzi#4	21186081	BLIND	6260712		complete			mobile	Apple iPhone	iOS 15.3.1	Mobile Safari 15.3	414x896	800x331		test items	12	over 18	Spreadsheet1	Spreadsheet1	22	26	1	Screen 1	Zone4	response_text_entry	19525		Screen End	arotep		0	1	0					1	test items	the bacon
80	1649383484250	2022-08-04 02:04:44	1649383483866	-4	2022-07-04 22:04:43	36547	27	task-8tfa	repeat-fpzi#4	21186081	BLIND	6260712		complete			mobile	Apple iPhone	iOS 15.3.1	Mobile Safari 15.3	414x896	800x331		test items	12	over 18	Spreadsheet1	Spreadsheet1	22	26	1	Screen 1	Zone7	continue_button	19525					0	1	0					1	test items	the bacon
81	1649383510486	2022-08-04 02:05:10	1649383510276	-4	2022-07-04 22:05:10	36547	27	task-8tfa	repeat-fpzi#4	21186081	BLIND	6260712		complete			mobile	Apple iPhone	iOS 15.3.1	Mobile Safari 15.3	414x896	800x331		test items	12	over 18	Spreadsheet1	Spreadsheet1	10	27	1	Screen 1	Zone3	response_dropdown	26380			zi		0	1	0					1	test items	the pot
[truncated: 3,964 more rows]
[truncated: 1 more columns]

## Sheet: Sheet2
Participant Private ID	Task Name	Spreadsheet Row	Screen Number	Zone Name	Zone Type	Reaction Time	Reaction Onset	Response Type	determiner Response	matching response	Attempt	Correct	Your text here.	ANSWER	Determiner correct	Agreement correct
[truncated: 5,080 more rows]

[truncated: 5 more sheets: Sheet1, Sheet5, known test data, novel test data, CombinedCue]
