# Supplementary material for: The effect of cue length and position on noticing and learning of determiner agreement pairings: Evidence from a cue-balanced artificial vocabulary learning task
Source: PLoS One. 2024 Jul 23;19(7):e0302355. doi: 10.1371/journal.pone.0302355 (PMC11265659; doi:10.1371/journal.pone.0302355)
Supplement: S2 File — (XLSX) [file pone.0302355.s003.xlsx]

## Sheet: Sheet1
Participant	Age	Sex	L1	L2	Nationality
6200613	19	female	English	Chinese, French	USA
6208111	18	female	English	elementary spanish	USA
6200138	19	female	Chinese	English	China
6208050	18	male	Gujarati and Hindi	English and French	USA
6224111	18	female	Mandarin	English, French	Canada
6188683	24	female	Slovak	english, french, czech	Slovakia
6194105	18	male	Spanish	English, French, Russian, Japanese	USA
6299084	19	female	Dutch	English, German, Spanish	Netherlands
6196791	20	male	Mandarin	English, Spanish	USA
6214731	18	female	French	English, Spanish, Korean	USA
6322351	20	male	English	French	USA
6233488	22	female	English, Hindi	French	USA
6206850	19	female	English	French (reading proficiency), Mandarin Chinese (elementary proficiency)	USA
6293754	20	female	Portuguese, English	French, Spanish, German	Switzerland
6199059	28	male	English	German	USA
6316715	20	female	English	German, chinese (basic), latin, spanish (basic)	USA
6161214	40	male	English	german, french, spanish	USA
6200204	19	female	English	Hebrew	USA
6259306	20	female	English	hebrew, spanish, italian	USA
6196673	22	female	English	italian	USA
6205707	53	female	English	Italian, Spanish	USA
6166516	32	male	English	N/A	USA
6197595	20	female	English	N/A	USA
6206815	18	female	English	N/A	USA
6224857	19	non-binary	English	n/a	USA
6260712	18	female	English	N/A	USA
6310039	19	female	English	N/A	USA
6311188	19	male	English	N/A	USA
6259307	20	female	English	N/A	USA
6161747	35	male	English	none	USA
6200606	19	male	English	none	USA
6197014	18	non-binary	English	none fluently, passing understanding French, learning Latin	USA
6293680	19	male	English, Urdu	Punjabi	Pakistan
6188390	22	female	English	Spanish	USA
6188632	22	female	English	Spanish	USA
6197493	18	female	English	Spanish	USA
6200052	19	female	English	Spanish	USA
6206024	18	female	English	Spanish	USA
6208108	19	female	English	Spanish	USA
6257806	18	female	English	Spanish	USA
6293626	20	female	English	Spanish	USA
6293755	19	male	English	Spanish	USA
6309644	18	male	English	Spanish	USA
6203335	19	female	English, Hindi	Spanish	Singapore
6200662	19	female	English	Spanish	USA
6188422	18	male	English	Spanish, French	USA
6189288	30	female	English	Spanish, French, Hebrew, Euskera	Spain
6160890	23	female	English	spanish, french, mandarin	USA
6322063	20	non-binary	Chinese, English	Spanish, German	USA
6280998	19	female	English	Spanish, Korean, Japanese	USA
6188756	28	female	English	Tamil, Hindi, Latin	USA
6344310	19	male	English	Urdu	Pakistan
6196040	18	male	English	Urdu, Spanish	USA
6233493	21	female	English, Twi (Ghanaian language)		USA
