# Supplementary material for: The effect of cue length and position on noticing and learning of determiner agreement pairings: Evidence from a cue-balanced artificial vocabulary learning task
Source: PLoS One. 2024 Jul 23;19(7):e0302355. doi: 10.1371/journal.pone.0302355 (PMC11265659; doi:10.1371/journal.pone.0302355)
Supplement: S3 File — (XLSX) [file pone.0302355.s004.xlsx]

## Sheet: Sheet1
Participant	MatchWord	AgreeCorrect
6160890	0	8
6161214	19	18
6161747	5	14
6166516	5	13
6188390	23	11
6188422	1	8
6188632	5	12
6188683	2	10
6188756	16	16
6189288	20	22
6194105	25	23
6196040	5	13
6196673	16	15
6196791	1	11
6197014	28	18
6197493	28	9
6197595	2	9
6199059	3	13
6200052	16	16
6200138	5	12
6200204	1	10
6200606	12	9
6200613	18	14
6200662	0	11
6203335	5	12
6205707	13	10
6206024	16	15
6206815	11	15
6206850	3	13
6208050	24	11
6208108	2	10
6208111	28	21
6214731	0	8
6224111	9	17
6224857	27	17
6233488	9	15
6233493	9	12
6257806	1	12
6259306	25	14
6259307	6	9
6260712	7	12
6280998	6	11
6293626	11	10
6293680	5	12
6293754	21	15
6293755	25	12
6299084	22	14
6309644	28	16
6310039	27	12
6311188	12	13
6316715	5	13
6322063	15	17
6322351	20	14
6344310	6	12
