# Supplementary material for: The effect of cue length and position on noticing and learning of determiner agreement pairings: Evidence from a cue-balanced artificial vocabulary learning task
Source: PLoS One. 2024 Jul 23;19(7):e0302355. doi: 10.1371/journal.pone.0302355 (PMC11265659; doi:10.1371/journal.pone.0302355)
Supplement: S4 File — (XLSX) [file pone.0302355.s005.xlsx]

## Sheet: Sheet2
Participant	NovelCorrect
6160890	15
6161214	14
6161747	8
6166516	12
6188390	7
6188422	15
6188632	19
6188683	5
6188756	17
6189288	7
6194105	22
6196040	11
6196673	14
6196791	13
6197014	12
6197493	8
6197595	9
6199059	14
6200052	13
6200138	15
6200204	5
6200606	13
6200613	10
6200662	13
6203335	15
6205707	9
6206024	16
6206815	9
6206850	9
6208050	8
6208108	17
6208111	22
6214731	9
6224111	7
6224857	17
6233488	8
6233493	11
6257806	11
6259306	8
6259307	7
6260712	10
6280998	7
6293626	6
6293680	9
6293754	7
6293755	13
6299084	7
6309644	6
6310039	12
6311188	11
6316715	14
6322063	10
6322351	18
6344310	6
